# Supplementary material for: 5-(2-Phenyl­ethyn­yl)isobenzofuran-1,3-dione
Source: Acta Crystallogr Sect E Struct Rep Online. 2008 Oct 25;64(Pt 11):o2193. doi: 10.1107/S1600536808028407 (PMC2959590; doi:10.1107/S1600536808028407)
Supplement: Supplementary file 2 [file e-64-o2193-Isup2.hkl]

# 
# h,k,l, Fc-squared, Fo-squared, sigma(Fo-squared) and status flag 
# 
data_I
_shelx_title ' MJS4 in p-1' 
_shelx_refln_list_code          4 
_shelx_F_calc_maximum      143.92 
_exptl_crystal_F_000       256.00 
_reflns_d_resolution_high  0.8248 
 
loop_ 
 _symmetry_equiv_pos_as_xyz 
 'x, y, z' 
 '-x, -y, -z' 
 
_cell_length_a     6.9980 
_cell_length_b     7.5182 
_cell_length_c    11.6833 
_cell_angle_alpha  89.064 
_cell_angle_beta   79.305 
_cell_angle_gamma  81.045 
 
_shelx_F_squared_multiplier     1.000 
 
loop_ 
 _refln_index_h 
 _refln_index_k 
 _refln_index_l 
 _refln_F_squared_calc 
 _refln_F_squared_meas 
 _refln_F_squared_sigma 
 _refln_observed_status 
   1   0   0       64.95       66.62      2.07 o 
   2   0   0        5.98        8.06      1.27 o 
   3   0   0     1127.88     1143.04     17.06 o 
   4   0   0       62.22       65.95      3.83 o 
   5   0   0       49.91       48.74      3.81 o 
   6   0   0       15.04        9.48      5.24 o 
   7   0   0       14.61       13.10      3.19 o 
   8   0   0        0.00        3.12      4.13 o 
  -8   1   0        0.18        3.80      4.06 o 
  -7   1   0        0.47        3.84      3.40 o 
  -6   1   0      158.69      133.41      8.09 o 
  -5   1   0       54.76       56.02      4.24 o 
  -4   1   0        1.79        0.00      3.50 o 
  -3   1   0      785.94      902.27     13.63 o 
  -2   1   0        1.33        0.00      1.92 o 
  -1   1   0       28.76       32.49      1.75 o 
   0   1   0       27.46       31.71      1.43 o 
   1   1   0      516.79      459.05      7.24 o 
   2   1   0      213.93      214.69      4.83 o 
   3   1   0      134.13      151.47      4.73 o 
   4   1   0       43.85       46.12      3.40 o 
   5   1   0       54.14       58.07      4.18 o 
   6   1   0        1.76        0.00      3.83 o 
   7   1   0        9.84       11.55      2.96 o 
   8   1   0        6.11        8.44      3.29 o 
  -7   2   0        9.50        6.94      4.72 o 
  -6   2   0        3.59        5.36      3.75 o 
  -5   2   0       22.58       27.43      3.35 o 
  -4   2   0        9.65       12.27      2.61 o 
  -3   2   0      334.98      360.00      8.74 o 
  -2   2   0      146.90      137.64      4.68 o 
  -1   2   0       99.08      104.46      3.28 o 
   0   2   0     3717.57     3845.01     12.63 o 
   1   2   0     1146.96      885.43     13.71 o 
   2   2   0      400.51      368.94      7.25 o 
   3   2   0       18.35       19.03      1.99 o 
   4   2   0        0.01        1.39      2.15 o 
   5   2   0       97.64      102.08      5.61 o 
   6   2   0       11.11       13.12      2.65 o 
   7   2   0       10.39        5.96      5.33 o 
   8   2   0        0.03        7.75      4.00 o 
  -7   3   0       12.40        0.01      6.89 o 
  -6   3   0       19.25       16.39      3.00 o 
  -5   3   0       66.63       62.03      5.20 o 
  -4   3   0      156.22      161.75      6.98 o 
  -3   3   0      377.07      411.52     10.64 o 
  -2   3   0       78.50       72.34      3.77 o 
  -1   3   0      142.71      135.12      4.51 o 
   0   3   0       31.14       27.79      2.14 o 
   1   3   0      181.03      152.65      4.75 o 
   2   3   0       50.07       51.98      3.01 o 
   3   3   0      230.46      213.12      6.53 o 
   4   3   0        0.75        3.53      2.33 o 
   5   3   0       58.43       59.37      4.30 o 
   6   3   0        3.71        0.18      3.85 o 
   7   3   0        8.24        4.40      5.73 o 
   8   3   0       33.98       42.43      6.19 o 
  -6   4   0        4.47        3.66      3.43 o 
  -5   4   0        4.78        4.25      3.95 o 
  -4   4   0        0.92        0.00      3.70 o 
  -3   4   0       70.94       69.92      4.88 o 
  -2   4   0      115.99      118.45      5.40 o 
  -1   4   0      123.87      116.31      4.82 o 
   0   4   0        0.73        3.03      1.89 o 
   1   4   0      109.55       90.63      4.52 o 
   2   4   0     2806.52     2590.00     31.56 o 
   3   4   0       18.73       25.02      2.58 o 
   4   4   0        9.32        8.12      2.21 o 
   5   4   0       41.32       48.67      4.10 o 
   6   4   0        0.00        4.27      3.14 o 
   7   4   0        1.95        1.85      4.06 o 
  -6   5   0        1.54        9.47      2.79 o 
  -5   5   0        1.07        4.36      2.98 o 
  -4   5   0       34.23       42.85      4.52 o 
  -3   5   0        1.32        1.20      3.78 o 
  -2   5   0       90.20       99.31      5.44 o 
  -1   5   0       35.99       32.82      3.17 o 
   0   5   0       13.46       13.48      2.19 o 
   1   5   0        3.76        3.51      2.94 o 
   2   5   0       16.37       11.97      2.65 o 
   3   5   0       30.48       20.41      2.88 o 
   4   5   0        2.57        1.08      3.80 o 
   5   5   0        8.90        4.86      4.83 o 
   6   5   0        0.99        0.01      4.25 o 
   7   5   0        1.89        0.01      5.06 o 
  -5   6   0        1.11        6.53      3.45 o 
  -4   6   0        0.28        2.06      4.22 o 
  -3   6   0       44.16       47.32      4.84 o 
  -2   6   0        1.81        1.45      4.37 o 
  -1   6   0        4.65        0.33      4.38 o 
   0   6   0        0.02        1.03      3.25 o 
   1   6   0        0.23        0.00      2.85 o 
   2   6   0       57.69       42.70      4.49 o 
   3   6   0       78.68       76.26      5.35 o 
   4   6   0        0.10        0.00      3.95 o 
   5   6   0        2.47        0.00      5.23 o 
   6   6   0        0.01        1.87      4.30 o 
   7   6   0        1.37        0.01      4.99 o 
  -4   7   0        7.28        7.42      5.42 o 
  -3   7   0       18.96       25.37      3.88 o 
  -2   7   0       37.92       38.33      4.65 o 
  -1   7   0        4.36        5.03      4.39 o 
   0   7   0       21.33       23.42      3.50 o 
   1   7   0        0.01        0.01      3.67 o 
   2   7   0        5.74        0.00      4.96 o 
   3   7   0        2.29        3.04      3.82 o 
   4   7   0        4.42        6.64      4.96 o 
   5   7   0        1.04        0.01      4.01 o 
   6   7   0        0.00        0.01      5.41 o 
  -2   8   0        1.05        2.05      4.27 o 
  -1   8   0        3.59        3.12      4.82 o 
   0   8   0        0.41        1.72      3.77 o 
   1   8   0        7.23        1.27      5.82 o 
   2   8   0        0.00        1.93      3.58 o 
   3   8   0        2.74        4.46      4.51 o 
   4   8   0       28.04       28.27      4.63 o 
   5   8   0        0.39        1.58      4.61 o 
   0   9   0        5.98        9.63      2.92 o 
   1   9   0        0.02        0.01      4.87 o 
   2   9   0        0.06        0.01      4.28 o 
  -2  -9   1        0.01        2.04      3.14 o 
  -1  -9   1        3.69        0.01      6.79 o 
  -4  -8   1       26.38       28.03      4.93 o 
  -3  -8   1       14.39       16.15      3.65 o 
  -2  -8   1        0.05        0.01      4.96 o 
  -1  -8   1        0.89        2.51      4.21 o 
   0  -8   1        0.52        4.16      3.49 o 
   1  -8   1        0.15        0.01      4.69 o 
   2  -8   1        4.27        4.60      5.53 o 
  -6  -7   1        0.95        3.29      4.02 o 
  -5  -7   1        0.20        1.62      4.07 o 
  -4  -7   1        0.15        4.46      3.63 o 
  -3  -7   1       17.01       22.67      3.74 o 
  -2  -7   1        0.01        0.01      3.56 o 
  -1  -7   1        0.74        0.76      3.78 o 
   0  -7   1       16.99       15.57      3.43 o 
   1  -7   1       21.81       22.36      4.07 o 
   2  -7   1        1.38        0.87      4.76 o 
   3  -7   1        2.84        0.00      6.06 o 
   4  -7   1        5.10        0.01      5.66 o 
  -6  -6   1        9.50       10.69      5.51 o 
  -5  -6   1        0.41        0.61      3.20 o 
  -4  -6   1        2.30        0.18      4.03 o 
  -3  -6   1      347.92      310.07     11.78 o 
  -2  -6   1       38.66       29.92      4.03 o 
  -1  -6   1        0.06        2.36      2.92 o 
   0  -6   1       12.39        8.26      4.50 o 
   1  -6   1       49.60       57.26      4.58 o 
   2  -6   1        5.42        2.90      4.39 o 
   3  -6   1        0.08        0.00      4.40 o 
   4  -6   1        1.86        0.01      4.13 o 
   5  -6   1        2.38        6.17      2.63 o 
  -6  -5   1       10.87       14.14      3.55 o 
  -5  -5   1        0.15        1.97      2.06 o 
  -4  -5   1        6.31        0.80      4.12 o 
  -3  -5   1        9.30       13.49      2.44 o 
  -2  -5   1       27.22       29.26      3.49 o 
  -1  -5   1       13.91       14.53      2.31 o 
   0  -5   1        8.80        9.08      1.90 o 
   1  -5   1       20.68       20.82      2.72 o 
   2  -5   1      100.45      102.53      6.05 o 
   3  -5   1       76.58       78.51      5.22 o 
   4  -5   1       76.12       78.91      6.13 o 
   5  -5   1       23.67       19.73      3.66 o 
   6  -5   1        7.13        0.01      6.12 o 
  -6  -4   1       28.45       38.25      3.99 o 
  -5  -4   1        2.56        0.00      4.02 o 
  -4  -4   1        0.22        0.00      2.98 o 
  -3  -4   1       41.22       34.00      3.35 o 
  -2  -4   1      673.15      594.18     12.47 o 
  -1  -4   1      935.54      859.52     17.10 o 
   0  -4   1        6.68        2.59      2.99 o 
   1  -4   1      109.18      117.06      4.96 o 
   2  -4   1      101.72      101.61      4.79 o 
   3  -4   1        1.41        1.00      3.76 o 
   4  -4   1        3.54        3.21      4.21 o 
   5  -4   1       36.45       32.96      4.03 o 
   6  -4   1        5.37        1.89      4.71 o 
  -8  -3   1        0.00        0.01      5.44 o 
  -7  -3   1        0.19        1.91      4.07 o 
  -6  -3   1       15.38       19.90      3.23 o 
  -5  -3   1       11.93        3.01      4.93 o 
  -4  -3   1       27.46       29.36      3.08 o 
  -3  -3   1        6.46        8.32      1.84 o 
  -2  -3   1      152.61      131.78      4.84 o 
  -1  -3   1      247.91      212.56      6.65 o 
   0  -3   1       39.90       33.67      2.38 o 
   1  -3   1        3.61        3.08      1.74 o 
   2  -3   1      623.49      733.66     11.58 o 
   3  -3   1       15.02       17.49      2.39 o 
   4  -3   1       18.12       24.75      3.52 o 
   5  -3   1      100.51       91.88      5.99 o 
   6  -3   1        3.02        0.01      4.02 o 
   7  -3   1        1.80        0.01      5.81 o 
  -7  -2   1        1.61        4.01      2.21 o 
  -6  -2   1       16.76       23.82      3.41 o 
  -5  -2   1       20.27       22.79      3.33 o 
  -4  -2   1      320.18      295.70      8.05 o 
  -3  -2   1        2.98        2.95      2.14 o 
  -2  -2   1       14.68       10.81      1.52 o 
  -1  -2   1    20713.40    19676.55    299.25 o 
   0  -2   1       81.55       64.20      2.82 o 
   1  -2   1      194.08      183.36      5.05 o 
   2  -2   1      529.60      535.77     10.49 o 
   3  -2   1       87.72       86.03      4.30 o 
   4  -2   1        3.31        0.00      3.82 o 
   5  -2   1       28.31       29.62      3.44 o 
   6  -2   1       39.89       38.35      4.33 o 
   7  -2   1        1.45        5.22      2.45 o 
  -7  -1   1       74.18       74.10      6.53 o 
  -6  -1   1       55.66       50.77      4.98 o 
  -5  -1   1        9.31        5.55      4.12 o 
  -4  -1   1      270.07      267.71      8.15 o 
  -3  -1   1        0.93        0.00      2.40 o 
  -2  -1   1       14.67       13.05      1.55 o 
   0  -1   1      382.44      331.18      5.98 o 
   1  -1   1      806.88      736.94      7.99 o 
   2  -1   1       28.64       35.88      2.14 o 
   3  -1   1       48.82       37.05      4.39 o 
   4  -1   1       20.56       22.17      2.62 o 
   5  -1   1       13.35        6.45      4.65 o 
   6  -1   1       71.92       60.54      5.50 o 
   7  -1   1       20.36       17.34      6.16 o 
   8  -1   1        5.11        0.53      5.68 o 
  -8   0   1        3.06        8.68      2.63 o 
  -7   0   1        0.72        0.01      4.40 o 
  -6   0   1        7.90       12.67      4.58 o 
  -5   0   1        0.49        0.00      2.98 o 
  -4   0   1      187.34      186.52      6.86 o 
  -3   0   1        5.63        7.88      2.35 o 
  -2   0   1       34.66       34.43      2.08 o 
   1   0   1      979.53      857.66      8.57 o 
   2   0   1       98.56       95.17      3.10 o 
   3   0   1       37.34       41.27      2.68 o 
   4   0   1      114.42      109.00      5.14 o 
   5   0   1       34.90       39.83      3.25 o 
   6   0   1       52.99       63.46      4.88 o 
   7   0   1        4.43        6.74      4.33 o 
   8   0   1        3.62        0.26      5.06 o 
  -7   1   1        4.93        0.01      5.20 o 
  -6   1   1       11.56       14.45      2.63 o 
  -5   1   1       95.69      104.42      6.04 o 
  -4   1   1      364.68      374.22     10.08 o 
  -3   1   1      205.86      181.34      5.94 o 
  -2   1   1      171.70      160.49      4.70 o 
  -1   1   1        0.37        3.59      0.99 o 
   0   1   1      246.65      274.27      3.79 o 
   1   1   1        3.03        2.88      0.72 o 
   2   1   1     1762.33     1737.91     15.38 o 
   3   1   1       97.41       91.85      3.78 o 
   4   1   1      189.66      198.81      6.17 o 
   5   1   1       47.59       55.86      4.00 o 
   6   1   1       17.51       11.38      5.52 o 
   7   1   1       80.13       86.53      7.07 o 
   8   1   1        0.10        2.77      3.75 o 
  -7   2   1        1.09        0.01      4.36 o 
  -6   2   1        1.50        7.79      2.19 o 
  -5   2   1        9.23        5.97      4.47 o 
  -4   2   1      120.92      115.95      5.60 o 
  -2   2   1      228.79      261.04      6.26 o 
  -1   2   1        9.95        3.22      2.14 o 
   0   2   1      253.51      233.04      5.34 o 
   1   2   1    10260.87    10158.97    168.23 o 
   2   2   1      221.48      223.07      5.19 o 
   3   2   1      251.99      263.60      6.48 o 
   4   2   1       37.26       35.81      2.94 o 
   5   2   1        0.01        0.00      3.38 o 
   6   2   1       27.23       26.40      3.63 o 
   7   2   1        6.68       13.39      2.87 o 
   8   2   1        4.65        6.87      5.00 o 
  -7   3   1        0.02        3.90      3.63 o 
  -6   3   1        0.01        0.01      4.31 o 
  -5   3   1       79.06       76.05      5.85 o 
  -4   3   1       74.89       68.68      5.22 o 
  -3   3   1      119.70      112.63      5.52 o 
  -2   3   1       10.73       13.12      2.12 o 
  -1   3   1       51.54       54.36      3.08 o 
   0   3   1       33.74       31.44      2.45 o 
   1   3   1        4.73        2.06      2.16 o 
   2   3   1      316.10      288.62      6.94 o 
   3   3   1        6.50        6.72      1.65 o 
   4   3   1       44.86       39.71      3.31 o 
   5   3   1        0.08        3.61      2.72 o 
   6   3   1        1.86        0.00      4.36 o 
   7   3   1        0.15        0.01      4.52 o 
   8   3   1        0.37        0.26      4.54 o 
  -6   4   1        1.43        0.72      4.20 o 
  -5   4   1        3.96        5.96      3.37 o 
  -4   4   1       73.80       68.34      5.57 o 
  -3   4   1        0.11        2.80      2.87 o 
  -2   4   1        1.09        0.00      2.74 o 
  -1   4   1       49.97       48.23      3.49 o 
   0   4   1        4.21        6.89      1.34 o 
   1   4   1       10.89       10.08      1.81 o 
   2   4   1       68.59       63.83      3.86 o 
   3   4   1       17.08       19.94      2.42 o 
   4   4   1       70.04       73.75      4.73 o 
   5   4   1        6.28        9.34      2.58 o 
   6   4   1        1.95        2.87      3.99 o 
   7   4   1        0.01        0.01      4.42 o 
   8   4   1        1.56        0.27      5.97 o 
  -6   5   1        9.48       10.19      5.14 o 
  -5   5   1        6.83        7.99      2.43 o 
  -4   5   1       33.92       33.20      4.79 o 
  -3   5   1      103.33      112.41      6.10 o 
  -2   5   1       11.94        6.88      4.39 o 
  -1   5   1      117.43      127.62      5.87 o 
   0   5   1        0.71        1.92      2.50 o 
   1   5   1       30.43       23.57      3.26 o 
   2   5   1       18.12       17.04      2.56 o 
   3   5   1       24.02       24.89      2.99 o 
   4   5   1       12.42       14.55      2.78 o 
   5   5   1        2.25        1.96      3.83 o 
   6   5   1       15.11       20.58      3.59 o 
   7   5   1        0.23        0.01      5.13 o 
  -5   6   1        1.76        0.01      4.51 o 
  -4   6   1        0.63        0.01      4.68 o 
  -3   6   1        2.23        4.31      3.85 o 
  -2   6   1        8.51       12.61      2.78 o 
  -1   6   1        0.77        3.75      3.06 o 
   0   6   1       49.12       46.90      4.22 o 
   1   6   1        2.77        4.97      2.90 o 
   2   6   1        0.68        0.00      3.35 o 
   3   6   1      129.33      112.60      6.20 o 
   4   6   1        2.81        0.00      4.09 o 
   5   6   1        0.25        1.41      3.53 o 
   6   6   1        2.27        0.01      5.01 o 
   7   6   1        0.00        3.72      3.98 o 
  -4   7   1        1.47        7.84      2.51 o 
  -3   7   1        0.27        0.01      4.92 o 
  -2   7   1       30.12       31.76      4.19 o 
  -1   7   1       27.74       29.30      4.43 o 
   0   7   1        4.30        6.32      4.10 o 
   1   7   1        0.82        0.01      3.33 o 
   2   7   1        2.18        0.00      4.29 o 
   3   7   1        0.02        0.01      3.57 o 
   4   7   1        8.67        1.24      5.56 o 
   5   7   1        0.44        0.01      4.33 o 
   6   7   1        4.54       10.08      5.16 o 
  -2   8   1       20.83       29.00      5.09 o 
  -1   8   1       12.07        9.88      3.52 o 
   0   8   1        0.04        0.01      4.31 o 
   1   8   1        0.57        0.01      3.83 o 
   2   8   1        4.64        4.71      4.02 o 
   3   8   1        0.00        0.01      3.63 o 
   4   8   1        3.83        0.01      6.01 o 
   5   8   1        0.22        3.41      3.91 o 
   1   9   1        2.63        6.02      4.30 o 
   2   9   1        0.14        0.01      4.54 o 
  -1  -9   2        2.52        2.72      5.23 o 
  -4  -8   2       23.89       16.81      4.96 o 
  -3  -8   2       10.15        0.71      6.26 o 
  -2  -8   2        0.00        5.09      3.04 o 
  -1  -8   2        0.63        0.01      4.00 o 
   0  -8   2       10.41        6.55      5.42 o 
   1  -8   2        0.13        0.01      4.37 o 
   2  -8   2        0.00        7.19      3.70 o 
  -5  -7   2        0.01        0.01      4.48 o 
  -4  -7   2        0.87        0.01      5.45 o 
  -3  -7   2        0.50        0.01      4.16 o 
  -2  -7   2        0.16        2.75      3.48 o 
  -1  -7   2        0.20        0.01      3.65 o 
   0  -7   2       10.66       13.02      2.85 o 
   1  -7   2       12.14       15.70      3.35 o 
   2  -7   2       24.56       21.26      4.88 o 
   3  -7   2       29.14       24.14      5.03 o 
   4  -7   2        5.98        2.63      5.83 o 
  -6  -6   2        1.03        0.01      5.01 o 
  -5  -6   2        0.85        4.64      3.21 o 
  -4  -6   2        1.83        3.22      3.37 o 
  -3  -6   2      155.42      140.93      7.73 o 
  -2  -6   2       91.52       90.56      5.59 o 
  -1  -6   2        0.87        4.99      3.31 o 
   0  -6   2       11.08        8.07      2.49 o 
   1  -6   2        1.59        5.92      3.49 o 
   2  -6   2        1.28        0.00      3.74 o 
   3  -6   2        7.93        7.72      2.21 o 
   4  -6   2       39.61       50.72      5.26 o 
   5  -6   2        0.45        0.01      4.60 o 
  -6  -5   2        4.64        6.37      2.71 o 
  -5  -5   2        1.76        0.01      3.99 o 
  -4  -5   2        0.13        0.00      4.10 o 
  -3  -5   2       31.11       34.13      3.74 o 
  -2  -5   2      112.17       97.39      5.68 o 
  -1  -5   2        0.32        2.89      2.56 o 
   0  -5   2        0.98        4.47      2.29 o 
   1  -5   2      144.70      139.49      6.17 o 
   2  -5   2        5.18        0.76      4.17 o 
   3  -5   2        3.87        5.81      3.64 o 
   4  -5   2       11.13        8.77      2.77 o 
   5  -5   2        7.21        0.01      4.59 o 
   6  -5   2        0.81        1.84      4.36 o 
  -6  -4   2        1.31        0.01      4.54 o 
  -5  -4   2       32.36       29.24      3.89 o 
  -4  -4   2        0.20        0.00      3.20 o 
  -3  -4   2        2.91        3.41      2.76 o 
  -2  -4   2     1483.05     1309.77     21.21 o 
  -1  -4   2        9.34        5.83      2.02 o 
   0  -4   2      148.20      134.17      5.61 o 
   1  -4   2       14.09       15.38      2.32 o 
   2  -4   2       66.09       65.25      4.15 o 
   3  -4   2       18.40       16.91      2.65 o 
   4  -4   2       12.67       13.91      2.68 o 
   5  -4   2       33.61       33.12      3.99 o 
   6  -4   2        2.13        1.65      5.50 o 
  -7  -3   2       20.67       25.96      3.72 o 
  -6  -3   2        9.84        9.23      5.32 o 
  -5  -3   2       44.89       49.30      4.29 o 
  -4  -3   2        1.62        1.05      2.88 o 
  -3  -3   2       10.53       10.89      2.06 o 
  -2  -3   2       17.59       12.09      2.10 o 
  -1  -3   2       51.09       37.88      5.27 o 
   0  -3   2      325.65      309.67      7.61 o 
   1  -3   2       20.23       16.57      1.86 o 
   2  -3   2        1.67        1.30      2.53 o 
   3  -3   2        2.75        0.60      2.89 o 
   4  -3   2       26.65       18.79      5.16 o 
   5  -3   2       99.04       84.50      5.88 o 
   6  -3   2       22.71       26.47      4.21 o 
   7  -3   2        1.96        6.82      3.89 o 
  -7  -2   2        0.66        1.28      4.24 o 
  -6  -2   2       13.05        9.78      4.94 o 
  -5  -2   2       30.51       41.01      3.58 o 
  -4  -2   2        2.53        3.74      2.88 o 
  -3  -2   2        1.75        0.00      2.45 o 
  -2  -2   2       42.93       38.04      4.08 o 
  -1  -2   2      407.66      351.23      8.59 o 
   0  -2   2      152.14      141.23      4.15 o 
   1  -2   2        8.01        7.36      1.22 o 
   2  -2   2       40.61       45.23      2.79 o 
   3  -2   2       13.46       13.93      1.80 o 
   4  -2   2       73.66       57.29      4.01 o 
   5  -2   2      163.49      143.83      7.48 o 
   6  -2   2       21.42       15.55      5.90 o 
   7  -2   2        2.50        6.09      3.60 o 
  -7  -1   2        0.13        0.01      4.60 o 
  -6  -1   2       11.10        0.00      5.79 o 
  -5  -1   2       71.46       74.71      4.71 o 
  -4  -1   2       89.00       79.63      4.76 o 
  -3  -1   2        1.22        0.81      2.11 o 
  -2  -1   2       15.55       16.66      1.73 o 
  -1  -1   2       87.82       71.96      4.28 o 
   0  -1   2      209.77      199.34      4.25 o 
   1  -1   2     1385.51     1383.55      9.18 o 
   2  -1   2      453.36      469.63      7.85 o 
   3  -1   2      309.95      310.97      7.71 o 
   4  -1   2       58.50       48.18      3.72 o 
   5  -1   2       13.51        5.27      4.41 o 
   6  -1   2       48.31       49.82      4.51 o 
   7  -1   2        0.82        5.96      3.99 o 
   8  -1   2        0.83        0.01      4.50 o 
  -7   0   2        0.09        0.68      3.97 o 
  -6   0   2       10.58        9.04      5.01 o 
  -5   0   2       16.25        7.95      5.91 o 
  -4   0   2       89.37      102.28      4.76 o 
  -3   0   2       13.93       15.53      2.07 o 
  -2   0   2       67.65       66.52      2.82 o 
  -1   0   2      146.05      134.70      3.30 o 
   0   0   2     5501.53     6404.90     75.26 o 
   1   0   2      645.24      669.48      6.67 o 
   2   0   2     1477.63     1389.07     14.94 o 
   3   0   2       53.03       52.40      3.02 o 
   4   0   2        5.53        3.14      3.09 o 
   5   0   2      161.69      164.42      6.67 o 
   6   0   2       34.98       33.33      4.21 o 
   7   0   2       13.82        9.62      5.44 o 
   8   0   2        2.07        1.01      5.23 o 
  -7   1   2        0.20        2.12      3.94 o 
  -6   1   2       44.69       47.56      5.06 o 
  -5   1   2      188.68      167.76      7.88 o 
  -4   1   2       16.19       17.34      2.72 o 
  -3   1   2        0.37        4.32      1.71 o 
  -2   1   2       31.44       39.67      2.52 o 
  -1   1   2       43.59       43.54      2.17 o 
   0   1   2        7.82        8.53      1.08 o 
   1   1   2      751.49      857.17      4.46 o 
   2   1   2        4.11        3.49      0.93 o 
   3   1   2       82.77       80.41      3.43 o 
   4   1   2        6.96        7.55      1.72 o 
   5   1   2        4.95        5.25      3.32 o 
   6   1   2       12.52       15.70      2.68 o 
   7   1   2        2.96        1.85      4.42 o 
   8   1   2        0.01        0.25      4.11 o 
  -7   2   2        0.01        7.98      4.11 o 
  -6   2   2        6.43        1.46      4.16 o 
  -5   2   2       24.51       18.83      3.61 o 
  -4   2   2       51.76       34.22      3.71 o 
  -2   2   2      304.10      320.32      7.20 o 
  -1   2   2      193.26      217.23      5.27 o 
   0   2   2      431.56      476.15      6.92 o 
   1   2   2       62.73       56.11      2.33 o 
   2   2   2      131.39      144.90      3.99 o 
   3   2   2      425.11      431.75      8.41 o 
   4   2   2      108.93      116.12      4.84 o 
   5   2   2        1.78        3.92      1.80 o 
   6   2   2        1.34        3.39      2.89 o 
   7   2   2       12.18       18.34      3.10 o 
   8   2   2        0.00        0.01      5.20 o 
  -7   3   2        5.66        2.94      4.94 o 
  -6   3   2        1.69        0.01      4.04 o 
  -5   3   2       19.78       18.20      3.23 o 
  -4   3   2       91.73       91.66      5.39 o 
  -3   3   2       13.05       11.58      2.44 o 
  -2   3   2      330.44      357.25      8.66 o 
  -1   3   2       65.36       73.78      3.57 o 
   0   3   2       63.06       60.71      2.88 o 
   1   3   2       90.90       84.14      3.54 o 
   2   3   2      114.46      118.63      4.39 o 
   3   3   2       10.50       10.88      1.91 o 
   4   3   2       60.78       62.72      4.12 o 
   5   3   2       66.81       68.63      4.84 o 
   6   3   2        0.01        0.36      3.38 o 
   7   3   2        0.20        2.79      3.61 o 
   8   3   2        0.06        0.78      4.74 o 
  -6   4   2        0.36        3.97      3.97 o 
  -5   4   2        2.71        0.01      4.65 o 
  -4   4   2       40.61       41.05      3.94 o 
  -3   4   2        0.17        0.00      3.42 o 
  -2   4   2        2.05        5.10      2.80 o 
  -1   4   2      109.65      120.12      4.90 o 
   0   4   2       23.05       21.76      2.27 o 
   1   4   2        1.37        3.25      1.82 o 
   2   4   2      223.06      212.52      6.79 o 
   3   4   2       33.16       29.77      3.02 o 
   4   4   2        0.00        0.00      2.95 o 
   5   4   2        1.44        3.97      3.24 o 
   6   4   2        0.07        3.43      3.06 o 
   7   4   2        0.19        4.76      3.44 o 
   8   4   2       15.51       12.98      7.78 o 
  -5   5   2        2.31        3.58      3.81 o 
  -4   5   2        1.92        4.81      2.37 o 
  -3   5   2      181.64      183.56      7.92 o 
  -2   5   2       40.71       43.66      4.07 o 
  -1   5   2       35.20       33.86      3.49 o 
   0   5   2       22.83       21.33      2.89 o 
   1   5   2        3.56        2.66      3.22 o 
   2   5   2        0.70        0.00      2.94 o 
   3   5   2       22.55       24.64      2.86 o 
   4   5   2        8.91        9.12      2.56 o 
   5   5   2       36.71       45.32      4.71 o 
   6   5   2        1.30        2.71      3.51 o 
   7   5   2        0.99        4.62      4.35 o 
  -5   6   2        0.32        2.70      4.52 o 
  -4   6   2        2.84        8.77      2.75 o 
  -3   6   2       28.56       29.95      4.48 o 
  -2   6   2       63.16       56.96      4.88 o 
  -1   6   2       15.89       12.79      2.92 o 
   0   6   2       12.51       16.33      2.91 o 
   1   6   2       39.78       40.93      3.70 o 
   2   6   2       27.73       28.00      3.31 o 
   3   6   2        0.47        1.77      3.09 o 
   4   6   2        1.11        0.00      4.23 o 
   5   6   2        1.46        3.43      3.59 o 
   6   6   2        1.05        0.23      3.80 o 
   7   6   2        1.18        1.06      4.38 o 
  -3   7   2       10.65        7.63      5.40 o 
  -2   7   2       30.73       32.71      4.41 o 
  -1   7   2        1.95        6.47      3.80 o 
   0   7   2       11.34       11.04      2.98 o 
   1   7   2        0.95        0.01      3.65 o 
   2   7   2        1.55        5.10      2.98 o 
   3   7   2        8.45        8.77      5.06 o 
   4   7   2        0.89        2.28      4.14 o 
   5   7   2        2.30        0.46      4.55 o 
   6   7   2        0.47        2.58      4.32 o 
  -2   8   2        6.82        4.73      5.50 o 
  -1   8   2        2.51        6.51      2.89 o 
   0   8   2        3.48        4.53      2.36 o 
   1   8   2        9.16        3.22      5.20 o 
   2   8   2        2.44        0.01      4.07 o 
   3   8   2        0.70        4.03      3.59 o 
   4   8   2        5.84        6.95      5.08 o 
   5   8   2        3.07        7.34      5.36 o 
   1   9   2        0.84        1.27      3.97 o 
   2   9   2        0.39        0.01      4.95 o 
  -4  -8   3       24.09       27.82      5.05 o 
  -3  -8   3        4.25        0.01      5.84 o 
  -2  -8   3        0.56        0.01      5.28 o 
  -1  -8   3        0.14        0.24      4.31 o 
   0  -8   3        1.60        0.01      5.64 o 
   1  -8   3        1.04        5.30      2.25 o 
   2  -8   3       12.45       17.30      3.82 o 
  -5  -7   3        0.00        0.01      4.93 o 
  -4  -7   3        6.54        2.25      5.69 o 
  -3  -7   3       19.58       22.04      3.90 o 
  -2  -7   3        1.16        0.00      4.79 o 
  -1  -7   3        0.11        0.01      3.91 o 
   0  -7   3       15.39       23.63      3.61 o 
   1  -7   3        1.45        0.00      5.23 o 
   2  -7   3        0.23        0.01      4.86 o 
   3  -7   3        0.67        6.48      4.14 o 
   4  -7   3        4.13        4.25      4.25 o 
  -6  -6   3        2.00        3.17      4.70 o 
  -5  -6   3        0.98        3.28      3.89 o 
  -4  -6   3        0.81        3.94      3.35 o 
  -3  -6   3       59.14       46.08      5.14 o 
  -2  -6   3        0.09        0.00      4.07 o 
  -1  -6   3       24.09       23.91      3.42 o 
   0  -6   3        0.22        2.51      2.97 o 
   1  -6   3       17.75       23.22      3.32 o 
   2  -6   3       14.44       14.99      2.80 o 
   3  -6   3        2.54        2.26      4.81 o 
   4  -6   3       12.85       10.82      5.13 o 
   5  -6   3        0.17        0.01      5.20 o 
  -6  -5   3        4.62        2.45      5.50 o 
  -5  -5   3        0.57        0.01      4.27 o 
  -4  -5   3        0.61        5.02      2.68 o 
  -3  -5   3        0.14        0.16      3.20 o 
  -2  -5   3        0.40        2.88      3.22 o 
  -1  -5   3       24.62       22.18      5.62 o 
   0  -5   3        5.09        3.57      3.26 o 
   1  -5   3       32.72       39.89      3.44 o 
   2  -5   3        3.69        3.77      2.21 o 
   3  -5   3       36.78       43.29      4.03 o 
   4  -5   3       39.90       45.15      4.77 o 
   5  -5   3        3.23        5.94      4.82 o 
   6  -5   3        0.06        0.01      4.85 o 
  -6  -4   3        0.86        2.27      4.28 o 
  -5  -4   3        0.49        3.40      2.88 o 
  -4  -4   3        2.50        5.53      2.82 o 
  -3  -4   3        4.36        3.36      3.36 o 
  -2  -4   3      138.64      118.17      5.83 o 
  -1  -4   3        2.39        1.46      3.21 o 
   0  -4   3        7.84       12.07      2.06 o 
   1  -4   3        0.12        3.30      1.48 o 
   2  -4   3        4.41        6.09      1.39 o 
   3  -4   3       41.06       42.66      3.47 o 
   4  -4   3      220.23      227.95      8.36 o 
   5  -4   3       17.68       23.37      3.41 o 
   6  -4   3        0.29        1.89      3.94 o 
  -7  -3   3        0.00        2.05      4.38 o 
  -6  -3   3        2.99        2.37      4.37 o 
  -5  -3   3        3.27        0.00      3.84 o 
  -4  -3   3        3.76        4.03      3.23 o 
  -3  -3   3        1.72        3.05      2.64 o 
  -2  -3   3       37.71       39.75      4.29 o 
  -1  -3   3       65.28       59.91      3.46 o 
   0  -3   3       42.31       38.78      2.86 o 
   1  -3   3      230.94      234.58      6.22 o 
   2  -3   3      169.06      187.30      6.16 o 
   3  -3   3        1.56        3.97      1.54 o 
   4  -3   3        4.13        8.62      2.18 o 
   5  -3   3        0.13        0.00      4.26 o 
   6  -3   3        0.81        7.47      4.40 o 
   7  -3   3        1.58        0.51      4.40 o 
  -7  -2   3        4.82        4.66      4.66 o 
  -6  -2   3        8.37        9.31      4.84 o 
  -5  -2   3       16.07        8.35      5.37 o 
  -4  -2   3        7.74        2.20      3.21 o 
  -3  -2   3       73.75       68.13      4.40 o 
  -2  -2   3       17.32       12.36      1.89 o 
  -1  -2   3      119.23      107.33      4.10 o 
   0  -2   3      240.26      249.98      5.75 o 
   1  -2   3     1098.31     1129.85     12.95 o 
   2  -2   3      276.93      274.29      6.54 o 
   3  -2   3       53.31       59.47      3.52 o 
   4  -2   3      190.58      159.39      6.59 o 
   5  -2   3       99.95       93.76      5.80 o 
   6  -2   3       13.70        9.39      5.42 o 
   7  -2   3        3.63        5.63      4.42 o 
  -7  -1   3        6.88       10.80      3.11 o 
  -6  -1   3      101.55      103.98      6.54 o 
  -5  -1   3        0.91        0.00      3.97 o 
  -4  -1   3        5.86        3.38      3.62 o 
  -3  -1   3        7.76        8.45      1.77 o 
  -2  -1   3       18.87        9.56      3.25 o 
  -1  -1   3       88.28       74.79      3.29 o 
   0  -1   3      254.76      235.69      4.68 o 
   1  -1   3       28.05       22.14      1.66 o 
   2  -1   3       91.88       82.91      3.42 o 
   3  -1   3       81.55       79.20      3.86 o 
   4  -1   3       33.75       23.61      2.65 o 
   5  -1   3       72.29       64.91      4.51 o 
   6  -1   3        0.90        0.00      4.26 o 
   7  -1   3        3.14        3.10      4.61 o 
   8  -1   3        0.54        0.01      5.78 o 
  -7   0   3        0.94        0.01      4.27 o 
  -6   0   3        1.40        0.01      4.16 o 
  -5   0   3       95.60       86.81      5.48 o 
  -4   0   3      107.37      114.31      5.20 o 
  -3   0   3      179.42      187.75      6.02 o 
  -2   0   3      381.58      429.48      7.66 o 
   0   0   3      507.96      521.44      6.53 o 
   1   0   3      135.65      132.19      3.26 o 
   2   0   3      441.89      432.35      4.12 o 
   3   0   3      234.30      230.28      6.27 o 
   4   0   3       10.90       10.57      2.02 o 
   5   0   3        7.10        2.96      3.74 o 
   6   0   3       58.32       53.16      4.70 o 
   7   0   3        0.06        0.01      4.17 o 
   8   0   3        5.20        0.25      5.39 o 
  -7   1   3        0.63        0.01      5.40 o 
  -6   1   3        4.76        1.44      4.53 o 
  -5   1   3       11.13       11.34      5.01 o 
  -4   1   3        2.67        1.78      3.31 o 
  -3   1   3      196.92      219.96      6.98 o 
  -2   1   3      291.16      343.60      7.51 o 
  -1   1   3       51.80       55.54      2.63 o 
   0   1   3       19.22       19.91      1.72 o 
   1   1   3      217.39      244.78      6.04 o 
   2   1   3      300.36      320.93      5.91 o 
   3   1   3      276.67      257.82      8.68 o 
   4   1   3      257.42      271.29      7.87 o 
   5   1   3       30.00       32.08      3.19 o 
   6   1   3        3.25        0.00      4.18 o 
   7   1   3       18.76       14.88      5.71 o 
   8   1   3        0.28        4.25      2.93 o 
  -7   2   3        0.37        0.01      4.45 o 
  -6   2   3        6.34        1.53      4.35 o 
  -5   2   3       60.84       55.02      4.83 o 
  -4   2   3       57.99       55.72      4.42 o 
  -2   2   3       17.45       18.24      2.18 o 
  -1   2   3       98.37      112.89      3.81 o 
   0   2   3        0.17        1.50      1.74 o 
   1   2   3       23.92       26.32      1.74 o 
   2   2   3      177.06      183.10      4.78 o 
   3   2   3        5.46        3.97      2.25 o 
   4   2   3        1.56        0.00      2.78 o 
   5   2   3        3.94        6.90      1.79 o 
   6   2   3        0.32        1.03      3.13 o 
   7   2   3       90.12      103.08      7.58 o 
   8   2   3        0.15        0.01      4.54 o 
  -6   3   3        5.93        6.60      4.27 o 
  -5   3   3        0.28        5.37      3.91 o 
  -4   3   3      313.66      318.92     10.16 o 
  -3   3   3        4.19        9.37      1.87 o 
  -2   3   3       23.04       22.05      2.53 o 
  -1   3   3      130.97      147.11      5.04 o 
   0   3   3        2.71        1.88      2.09 o 
   1   3   3      180.71      183.07      5.13 o 
   2   3   3        0.69        2.75      2.10 o 
   3   3   3      107.87      135.71      4.74 o 
   4   3   3      192.12      213.81      6.61 o 
   5   3   3        9.63       13.59      2.32 o 
   6   3   3       13.88       20.40      3.56 o 
   7   3   3       75.13       71.93      6.63 o 
   8   3   3        2.09        1.30      4.31 o 
  -6   4   3        2.62        4.89      5.21 o 
  -5   4   3        2.02        5.30      3.59 o 
  -4   4   3        5.37        9.98      3.00 o 
  -3   4   3      180.62      195.04      7.26 o 
  -2   4   3      147.25      139.77      6.06 o 
  -1   4   3       53.20       53.16      3.54 o 
   0   4   3      221.31      226.79      6.80 o 
   1   4   3      240.28      244.26      6.97 o 
   2   4   3       17.35       15.51      2.38 o 
   3   4   3        0.10        0.00      3.32 o 
   4   4   3        3.08        4.47      1.64 o 
   5   4   3        6.92        4.67      4.13 o 
   6   4   3        9.95        1.92      5.08 o 
   7   4   3        3.80        2.96      5.05 o 
   8   4   3        0.08        1.35      5.38 o 
  -5   5   3        0.69        0.25      4.89 o 
  -4   5   3        4.22        5.82      4.56 o 
  -3   5   3       19.05       16.56      3.29 o 
  -2   5   3        0.69        4.13      3.37 o 
  -1   5   3       23.46       25.28      3.13 o 
   0   5   3       11.79        7.76      4.13 o 
   1   5   3        8.66        8.54      2.23 o 
   2   5   3       15.46       20.02      2.52 o 
   3   5   3        0.08        2.08      2.89 o 
   4   5   3       56.51       57.78      4.42 o 
   5   5   3        1.23        5.94      3.43 o 
   6   5   3        4.04        0.01      4.72 o 
   7   5   3        9.44       17.45      3.66 o 
  -4   6   3        3.35        0.01      4.80 o 
  -3   6   3       29.71       25.63      4.03 o 
  -2   6   3       60.28       54.80      5.38 o 
  -1   6   3        4.33        0.00      4.72 o 
   0   6   3       10.77        3.78      4.30 o 
   1   6   3        9.70        6.61      4.33 o 
   2   6   3        0.07        0.00      3.46 o 
   3   6   3        3.76        2.14      3.86 o 
   4   6   3       19.24       21.07      3.29 o 
   5   6   3        0.15        0.01      3.84 o 
   6   6   3        0.09        2.33      3.68 o 
   7   6   3        0.05        0.01      5.17 o 
  -3   7   3        0.10        6.08      3.62 o 
  -2   7   3       61.17       62.03      6.05 o 
  -1   7   3        2.83        7.53      3.94 o 
   0   7   3        1.62        0.01      4.24 o 
   1   7   3        1.90        3.33      3.30 o 
   2   7   3        6.59       10.33      2.59 o 
   3   7   3        9.39        6.79      4.77 o 
   4   7   3        0.18        0.00      5.20 o 
   5   7   3       12.98       11.36      6.04 o 
   6   7   3        5.33       10.51      3.09 o 
  -2   8   3        0.00        0.01      4.67 o 
  -1   8   3       50.75       22.58      9.92 o 
   0   8   3        5.60        8.76      4.48 o 
   1   8   3        2.32        0.01      4.42 o 
   2   8   3        8.40        8.37      4.71 o 
   3   8   3        8.39       10.50      3.12 o 
   4   8   3        0.58        4.85      3.91 o 
   5   8   3        0.02        0.01      4.53 o 
  -3  -8   4        0.19        2.78      3.76 o 
  -2  -8   4        1.65        1.23      4.69 o 
  -1  -8   4        0.03        0.01      5.40 o 
   0  -8   4        0.97        0.98      4.49 o 
   1  -8   4        2.64        0.01      4.90 o 
   2  -8   4        0.33        0.01      5.00 o 
  -5  -7   4        0.01        0.01      5.42 o 
  -4  -7   4        0.04        0.01      4.41 o 
  -3  -7   4        0.14        0.22      4.34 o 
  -2  -7   4        0.06        0.42      4.01 o 
  -1  -7   4        0.31        0.01      3.40 o 
   0  -7   4       15.09       16.39      3.72 o 
   1  -7   4        0.12        6.65      3.53 o 
   2  -7   4       21.27       22.46      4.30 o 
   3  -7   4        7.29        0.01      5.68 o 
   4  -7   4        0.32        0.01      4.41 o 
  -6  -6   4        0.03        0.01      4.69 o 
  -5  -6   4        0.09        1.83      3.60 o 
  -4  -6   4        3.74        2.27      4.71 o 
  -3  -6   4       23.36       27.48      3.79 o 
  -2  -6   4        0.01        1.08      3.84 o 
  -1  -6   4        4.03        8.59      2.32 o 
   0  -6   4        4.79        4.70      2.58 o 
   1  -6   4        6.44        3.43      4.49 o 
   2  -6   4        4.22        6.44      2.09 o 
   3  -6   4      113.78      118.44      7.23 o 
   4  -6   4        2.91        1.17      4.84 o 
   5  -6   4        0.03        0.01      5.46 o 
  -6  -5   4        0.53        3.50      4.14 o 
  -5  -5   4        0.22        2.48      3.65 o 
  -4  -5   4        1.19        0.00      4.06 o 
  -3  -5   4       18.81       21.00      3.00 o 
  -2  -5   4        3.86        5.98      3.17 o 
  -1  -5   4       10.66        9.81      2.46 o 
   0  -5   4       28.27       22.37      3.11 o 
   1  -5   4       33.91       30.50      3.66 o 
   2  -5   4        2.01        0.16      3.33 o 
   3  -5   4        0.14        2.33      3.33 o 
   4  -5   4       10.16       12.95      3.63 o 
   6  -5   4        1.00        4.53      4.51 o 
  -7  -4   4       14.71       28.28      4.38 o 
  -6  -4   4        1.30        3.93      4.07 o 
  -5  -4   4        4.12        0.00      4.68 o 
  -4  -4   4       23.66       28.09      3.08 o 
  -3  -4   4        2.30        3.32      2.83 o 
  -2  -4   4        2.61        5.22      3.22 o 
  -1  -4   4       25.96       23.12      2.83 o 
   0  -4   4      142.46      139.91      5.97 o 
   1  -4   4       80.30       68.73      4.43 o 
   2  -4   4       34.39       36.99      3.34 o 
   3  -4   4       35.11       32.70      3.75 o 
   4  -4   4       87.74       91.74      6.21 o 
   5  -4   4        7.73        1.64      4.94 o 
   6  -4   4        0.71        0.01      4.14 o 
  -7  -3   4       19.69       23.60      4.33 o 
  -6  -3   4        0.68        3.33      4.03 o 
  -5  -3   4        6.73        5.65      4.22 o 
  -4  -3   4        4.34        4.04      3.92 o 
  -3  -3   4        6.65        5.00      3.24 o 
  -2  -3   4       86.08       76.05      4.26 o 
  -1  -3   4       25.99       21.37      2.22 o 
   0  -3   4        0.25        0.77      2.07 o 
   1  -3   4       86.75       83.36      4.21 o 
   2  -3   4      107.07      107.92      4.76 o 
   3  -3   4        6.47        6.01      1.98 o 
   4  -3   4      121.04      114.72      5.83 o 
   5  -3   4        1.28        5.68      3.33 o 
   6  -3   4       15.77       13.44      3.07 o 
   7  -3   4        0.06        0.01      4.41 o 
  -7  -2   4        0.05        0.01      4.93 o 
  -6  -2   4       27.37       30.98      4.65 o 
  -5  -2   4       53.46       57.80      4.95 o 
  -4  -2   4       13.49        7.38      2.42 o 
  -3  -2   4       83.10       79.55      4.67 o 
  -2  -2   4      246.07      224.74      7.96 o 
  -1  -2   4      115.09       98.75      4.02 o 
   0  -2   4        6.36        4.16      2.35 o 
   1  -2   4       69.45       67.49      3.38 o 
   2  -2   4       37.92       37.83      2.61 o 
   3  -2   4       24.57       21.43      2.72 o 
   4  -2   4       17.43       18.72      2.53 o 
   5  -2   4      141.69      123.54      7.27 o 
   6  -2   4        2.74        4.58      3.41 o 
   7  -2   4        4.60        2.37      4.57 o 
  -7  -1   4        1.14        0.01      5.24 o 
  -6  -1   4        0.98        0.00      5.50 o 
  -5  -1   4        0.67        0.00      4.58 o 
  -4  -1   4       12.78        0.00      5.00 o 
  -3  -1   4      142.49      144.77      6.09 o 
  -2  -1   4        6.06        5.26      2.67 o 
  -1  -1   4       85.41       83.03      3.60 o 
   0  -1   4       30.11       32.96      2.15 o 
   1  -1   4     1399.70     1494.25      9.56 o 
   2  -1   4      175.18      169.62      4.89 o 
   3  -1   4      390.48      413.84     12.65 o 
   4  -1   4      182.08      148.12     10.00 o 
   5  -1   4       22.14       18.20      3.26 o 
   6  -1   4       89.82       96.47      7.11 o 
   7  -1   4        1.18        1.34      3.72 o 
   8  -1   4        1.45        3.74      4.25 o 
  -7   0   4        2.76        1.99      4.38 o 
  -6   0   4       24.23       27.31      3.61 o 
  -5   0   4      175.18      169.78      7.95 o 
  -4   0   4        6.61        0.71      4.03 o 
  -3   0   4       17.36       25.91      2.57 o 
  -2   0   4      143.62      183.65      5.35 o 
  -1   0   4       14.31       18.88      2.10 o 
   0   0   4       96.90      102.27      3.11 o 
   1   0   4      165.48      176.87      5.35 o 
   2   0   4        0.76        0.96      1.71 o 
   3   0   4       10.41       10.36      1.74 o 
   4   0   4       26.28       31.52      2.64 o 
   5   0   4        4.67        0.00      4.15 o 
   6   0   4      266.10      236.69      9.84 o 
   7   0   4        0.84        1.27      4.39 o 
   8   0   4        1.99        8.52      2.30 o 
  -7   1   4        4.37        8.50      4.91 o 
  -6   1   4        0.64        0.01      4.57 o 
  -5   1   4      137.45      127.99      7.33 o 
  -4   1   4        2.33        0.00      4.05 o 
  -3   1   4        6.93       14.02      1.81 o 
  -2   1   4       72.43       78.27      3.91 o 
  -1   1   4       21.54       19.85      2.04 o 
   0   1   4     1267.99     1448.42     17.68 o 
   1   1   4       19.77       18.12      2.93 o 
   2   1   4      290.26      313.77      6.50 o 
   3   1   4      541.40      589.17      6.94 o 
   4   1   4       16.65       11.93      3.77 o 
   5   1   4       38.02       42.76      3.68 o 
   6   1   4      205.62      221.08     12.07 o 
   7   1   4        1.70        0.01      4.40 o 
   8   1   4        2.98        2.27      4.21 o 
  -6   2   4        0.25        0.01      5.00 o 
  -5   2   4        0.63        0.00      4.59 o 
  -4   2   4      175.17      162.36      7.54 o 
  -2   2   4       33.35       46.66      3.54 o 
  -1   2   4      360.33      404.39      7.38 o 
   0   2   4      390.74      434.92      7.87 o 
   1   2   4       54.26       61.76      2.95 o 
   2   2   4       47.29       54.06      2.81 o 
   3   2   4        2.52        1.12      2.73 o 
   4   2   4        1.24        4.13      2.28 o 
   5   2   4       58.01       60.33      4.64 o 
   6   2   4       19.27       15.93      3.54 o 
   7   2   4        3.20       10.36      4.12 o 
   8   2   4        0.02        5.09      3.86 o 
  -6   3   4        0.03        0.01      5.88 o 
  -5   3   4        0.07        4.62      3.59 o 
  -4   3   4        1.07        0.18      4.46 o 
  -3   3   4       16.30       17.51      3.02 o 
  -2   3   4        8.35        9.05      2.18 o 
  -1   3   4       76.52       88.43      4.60 o 
   0   3   4      132.22      163.81      4.93 o 
   1   3   4        0.14        0.00      2.51 o 
   2   3   4        5.74        7.59      1.42 o 
   3   3   4      537.74      591.02     10.96 o 
   4   3   4        6.71        6.14      3.12 o 
   5   3   4       11.17       12.19      2.53 o 
   6   3   4       47.50       42.18      7.86 o 
   7   3   4        1.51        0.01      4.46 o 
   8   3   4        8.68        0.01      7.03 o 
  -6   4   4        2.71        7.52      5.87 o 
  -5   4   4        6.25        4.71      2.68 o 
  -4   4   4       24.73       20.19      3.52 o 
  -3   4   4      301.16      301.40      9.92 o 
  -2   4   4        0.38        2.37      3.10 o 
  -1   4   4        3.88        6.39      3.31 o 
   0   4   4       28.70       29.48      2.83 o 
   1   4   4       25.11       25.50      2.61 o 
   2   4   4       16.80       18.62      2.52 o 
   3   4   4       48.35       45.67      3.83 o 
   4   4   4        0.25        0.00      3.41 o 
   5   4   4        0.62        0.00      3.90 o 
   6   4   4        0.03        0.01      3.71 o 
   7   4   4        8.30        0.00      6.53 o 
   8   4   4       36.09       60.33      6.10 o 
  -5   5   4        3.88        0.01      5.06 o 
  -4   5   4        0.23        4.29      4.57 o 
  -3   5   4       68.08       72.49      5.78 o 
  -2   5   4        0.33        0.00      3.88 o 
  -1   5   4        0.54        0.00      4.13 o 
   0   5   4        2.92        7.99      1.79 o 
   1   5   4        9.46        7.33      3.99 o 
   2   5   4      120.99      106.86      5.63 o 
   3   5   4        0.56        2.89      2.71 o 
   4   5   4       53.01       60.27      4.82 o 
   5   5   4       21.78       29.05      3.64 o 
   6   5   4        0.22        0.01      3.84 o 
   7   5   4        1.54        0.50      5.42 o 
  -4   6   4        2.58        4.61      4.57 o 
  -3   6   4        9.45        0.46      6.25 o 
  -2   6   4      136.85      133.95      7.34 o 
  -1   6   4       43.56       47.14      4.25 o 
   0   6   4       11.86        1.49      4.81 o 
   1   6   4       21.02       15.29      2.96 o 
   2   6   4       51.03       50.19      4.65 o 
   3   6   4       22.76       20.47      3.68 o 
   4   6   4        1.57        5.39      3.21 o 
   5   6   4        0.07        0.42      3.79 o 
   6   6   4        0.05        4.02      3.31 o 
   7   6   4        1.74        0.01      6.14 o 
  -3   7   4        0.60        0.01      4.92 o 
  -2   7   4        0.00        1.68      5.12 o 
  -1   7   4        5.21        0.00      5.47 o 
   0   7   4        1.14        0.01      4.74 o 
   1   7   4        9.33        1.34      4.60 o 
   2   7   4        6.46        5.96      2.36 o 
   3   7   4        0.20        0.01      3.87 o 
   4   7   4        0.03        0.01      4.35 o 
   5   7   4       16.78       20.52      3.74 o 
   6   7   4        0.68        0.01      5.35 o 
  -1   8   4       22.15       19.09      4.44 o 
   0   8   4        4.92        7.93      2.99 o 
   1   8   4        0.60        4.07      4.03 o 
   2   8   4        3.07        7.69      3.94 o 
   3   8   4        2.56        2.56      5.00 o 
   4   8   4        2.15        0.74      5.44 o 
  -3  -8   5        0.03        3.16      3.92 o 
  -2  -8   5        0.37        6.14      4.16 o 
  -1  -8   5        1.33        6.10      4.13 o 
   0  -8   5        1.62        0.01      5.56 o 
   1  -8   5        0.01        1.31      4.33 o 
  -4  -7   5        4.44       10.98      3.11 o 
  -3  -7   5        0.01        4.14      3.47 o 
  -2  -7   5        5.54        8.70      2.91 o 
  -1  -7   5        3.50        0.00      5.39 o 
   0  -7   5        3.43        0.01      4.67 o 
   1  -7   5        0.18        0.67      3.88 o 
   2  -7   5        4.89        7.29      4.82 o 
   3  -7   5        5.30        3.53      5.93 o 
  -5  -6   5        3.12        6.02      4.90 o 
  -4  -6   5        1.75        2.18      4.02 o 
  -3  -6   5        1.58        2.62      4.19 o 
  -2  -6   5        3.05        0.00      4.15 o 
  -1  -6   5        6.12        4.82      4.53 o 
   0  -6   5        6.63        7.19      4.20 o 
   1  -6   5        2.69        3.59      3.96 o 
   2  -6   5        0.98        0.00      4.76 o 
   3  -6   5       29.66       34.98      4.35 o 
   4  -6   5        4.61        2.89      4.65 o 
   5  -6   5        0.00        3.23      4.28 o 
  -6  -5   5        1.64        0.01      5.45 o 
  -5  -5   5        1.05        4.81      3.33 o 
  -4  -5   5        1.42        4.67      3.16 o 
  -3  -5   5       20.01       18.01      3.26 o 
  -2  -5   5        1.99        4.11      3.70 o 
  -1  -5   5        3.74        0.00      4.09 o 
   0  -5   5       37.54       34.66      3.48 o 
   1  -5   5       35.63       34.99      3.97 o 
   2  -5   5        1.60        1.16      2.15 o 
   3  -5   5       56.57       64.33      5.29 o 
   4  -5   5        2.60        1.89      4.36 o 
   5  -5   5       13.57       18.91      3.47 o 
   6  -5   5        0.03        0.01      5.33 o 
  -6  -4   5       18.50       24.44      3.96 o 
  -5  -4   5        0.06        0.01      4.38 o 
  -4  -4   5        1.38        0.18      3.61 o 
  -3  -4   5       32.74       30.73      3.44 o 
  -2  -4   5        5.93        4.56      3.50 o 
  -1  -4   5        0.55        0.00      3.01 o 
   0  -4   5        7.86        9.93      1.94 o 
   1  -4   5        0.65        4.14      2.64 o 
   2  -4   5        6.73        5.63      3.48 o 
   3  -4   5       25.31       21.96      3.46 o 
   4  -4   5      132.09      141.89      7.35 o 
   5  -4   5        9.72        9.10      4.55 o 
   6  -4   5        3.27        0.01      5.34 o 
  -7  -3   5        2.63        7.55      4.77 o 
  -6  -3   5        1.17        0.01      5.65 o 
  -5  -3   5        0.45        0.00      4.27 o 
  -4  -3   5       14.15       15.51      3.05 o 
  -3  -3   5        4.09        4.65      3.19 o 
  -2  -3   5       84.13       77.43      4.71 o 
  -1  -3   5        3.18        1.25      2.94 o 
   0  -3   5      530.87      558.19     11.26 o 
   1  -3   5       23.98       25.50      2.59 o 
   2  -3   5      138.00      157.82      6.04 o 
   3  -3   5      124.05      126.11      5.86 o 
   4  -3   5       48.46       52.39      4.29 o 
   5  -3   5       66.19       76.18      5.55 o 
   6  -3   5        1.24        3.33      3.10 o 
   7  -3   5        0.66        0.26      4.51 o 
  -7  -2   5        3.71        5.06      3.37 o 
  -6  -2   5      111.26      124.58      8.02 o 
  -5  -2   5        1.51        0.90      4.56 o 
  -4  -2   5       20.30       16.71      3.05 o 
  -3  -2   5       62.94       67.30      4.37 o 
  -2  -2   5       19.29       18.36      2.38 o 
  -1  -2   5       54.61       44.33      3.65 o 
   0  -2   5       20.39       23.64      2.16 o 
   1  -2   5       21.29       23.25      2.14 o 
   2  -2   5        2.43        5.35      1.41 o 
   3  -2   5       17.02       14.91      2.40 o 
   4  -2   5       32.90       36.50      3.66 o 
   5  -2   5      303.48      284.87      7.35 o 
   6  -2   5        0.52        0.61      3.56 o 
   7  -2   5        7.61        0.00      6.75 o 
  -7  -1   5        0.43        1.72      4.52 o 
  -6  -1   5       17.75       22.82      3.95 o 
  -5  -1   5        0.22        3.92      4.11 o 
  -4  -1   5       17.83       17.52      3.08 o 
  -3  -1   5        0.29        0.00      3.36 o 
  -2  -1   5        2.19        0.00      2.76 o 
  -1  -1   5      910.87      979.73     15.79 o 
   0  -1   5        0.36        1.23      2.13 o 
   1  -1   5       35.37       38.60      2.56 o 
   2  -1   5      534.49      621.18     10.20 o 
   3  -1   5        0.51        2.08      2.04 o 
   4  -1   5        7.51        6.33      3.20 o 
   5  -1   5      197.27      174.72     11.63 o 
   6  -1   5        0.06        1.15      3.96 o 
   7  -1   5        5.74        6.18      4.14 o 
   8  -1   5        0.81        4.60      3.50 o 
  -7   0   5        0.29        3.16      4.87 o 
  -6   0   5        1.55        0.01      4.65 o 
  -5   0   5       38.47       43.11      4.56 o 
  -4   0   5      168.85      177.61      7.65 o 
  -3   0   5        1.52        5.60      3.07 o 
  -2   0   5       73.49       80.62      3.81 o 
  -1   0   5      115.56      130.24      4.33 o 
   0   0   5        4.67        5.27      1.31 o 
   1   0   5      116.85      119.74      5.45 o 
   2   0   5       11.11        8.00      2.59 o 
   3   0   5       42.85       37.29      2.78 o 
   4   0   5       87.67       79.26      4.46 o 
   5   0   5       45.35       39.48      3.86 o 
   6   0   5       42.55       40.99      4.55 o 
   7   0   5        0.60        0.01      3.74 o 
   8   0   5        0.06        0.52      3.78 o 
  -6   1   5        0.55        7.36      4.00 o 
  -5   1   5       19.56       24.53      3.83 o 
  -4   1   5       20.05       23.91      3.50 o 
  -2   1   5       84.70       97.84      4.36 o 
   0   1   5       63.98       61.25      3.14 o 
   1   1   5       12.25       14.34      1.75 o 
   2   1   5     1406.53     1400.15     14.30 o 
   3   1   5       33.33       31.64      4.42 o 
   4   1   5       11.28       10.09      3.96 o 
   5   1   5       85.72       94.10      5.48 o 
   6   1   5       27.50       20.02      6.27 o 
   7   1   5       17.46       19.76      3.35 o 
   8   1   5        2.40        7.94      3.45 o 
  -6   2   5        2.25        0.24      4.80 o 
  -5   2   5        3.04        0.62      4.93 o 
  -4   2   5      485.71      456.67     12.26 o 
  -2   2   5       73.05       66.56      4.26 o 
  -1   2   5       87.31      100.70      5.15 o 
   0   2   5      113.13      126.80      4.67 o 
   1   2   5      214.73      231.17      8.22 o 
   2   2   5       14.98       12.08      3.14 o 
   3   2   5        0.11        0.00      2.63 o 
   4   2   5       11.04       11.75      3.80 o 
   5   2   5        0.10        0.00      3.23 o 
   6   2   5       16.53       22.16      5.32 o 
   7   2   5      122.31      115.17     11.90 o 
   8   2   5        0.26        0.01      4.61 o 
  -6   3   5        3.64        0.01      5.12 o 
  -5   3   5        0.09        0.01      5.20 o 
  -4   3   5       12.28       10.08      5.49 o 
  -3   3   5        5.56       11.34      3.25 o 
  -2   3   5       15.24        7.49      4.42 o 
  -1   3   5        3.57        9.49      2.07 o 
   0   3   5       19.71       24.64      2.47 o 
   1   3   5      488.70      516.90      9.75 o 
   2   3   5       10.46        6.75      3.27 o 
   3   3   5       50.92       51.33      3.66 o 
   4   3   5       42.70       52.66      3.59 o 
   5   3   5        4.75        2.21      4.00 o 
   6   3   5        0.00        2.64      2.08 o 
   7   3   5       52.19       67.99      5.51 o 
   8   3   5        0.78        9.00      3.28 o 
  -5   4   5        3.86        0.73      5.20 o 
  -4   4   5       18.15       13.13      6.36 o 
  -3   4   5      171.94      174.85      7.71 o 
  -2   4   5       79.47       84.08      5.38 o 
  -1   4   5       24.08       20.21      3.05 o 
   0   4   5       23.69       25.58      2.75 o 
   1   4   5      106.84      110.65      5.22 o 
   2   4   5      139.67      157.87      6.24 o 
   3   4   5       25.95       28.89      3.10 o 
   4   4   5        0.01        0.15      3.15 o 
   5   4   5        5.84        5.33      4.21 o 
   6   4   5        2.40        5.44      3.65 o 
   7   4   5       16.49       17.87      4.21 o 
  -5   5   5        1.20        1.08      4.23 o 
  -4   5   5        8.43       10.71      5.45 o 
  -3   5   5       14.27        7.35      3.46 o 
  -2   5   5       10.56        9.51      3.48 o 
  -1   5   5       22.77       29.00      3.37 o 
   0   5   5       42.99       44.07      3.65 o 
   1   5   5       31.96       26.97      3.41 o 
   2   5   5        0.08        0.00      3.44 o 
   3   5   5        7.62       12.08      2.41 o 
   4   5   5      103.29      118.68      6.30 o 
   5   5   5        1.87        3.81      3.41 o 
   6   5   5        2.83        0.01      5.12 o 
   7   5   5        8.93        8.57      5.00 o 
  -4   6   5        0.00        0.01      5.17 o 
  -3   6   5        4.52        8.20      3.01 o 
  -2   6   5       85.16       93.66      6.38 o 
  -1   6   5       23.19       19.00      3.75 o 
   0   6   5        1.02        2.62      3.64 o 
   1   6   5        8.57        4.41      4.53 o 
   2   6   5        7.22        6.92      2.73 o 
   3   6   5        0.56        4.26      3.34 o 
   4   6   5        3.73        0.00      4.67 o 
   5   6   5        0.45        0.86      4.25 o 
   6   6   5        1.66        0.01      5.55 o 
  -2   7   5        2.62        2.50      5.37 o 
  -1   7   5       26.23       34.57      4.69 o 
   0   7   5        4.18        8.63      4.42 o 
   1   7   5        0.06        0.01      4.64 o 
   2   7   5        2.00        5.81      3.28 o 
   3   7   5        3.42        1.65      3.97 o 
   4   7   5        0.02        0.66      4.39 o 
   5   7   5        5.02        4.84      5.73 o 
  -1   8   5       32.68       24.94      8.92 o 
   0   8   5        0.15        0.01      5.33 o 
   1   8   5        1.54        0.01      6.04 o 
   2   8   5        1.65        0.01      5.15 o 
   3   8   5        0.46        0.01      5.31 o 
   4   8   5       10.72        9.92      6.58 o 
  -2  -8   6        0.02        0.01      5.23 o 
  -1  -8   6        0.49        0.01      4.99 o 
   0  -8   6        0.01        0.80      4.62 o 
   1  -8   6        0.02        0.01      5.91 o 
  -4  -7   6        2.38        9.12      2.78 o 
  -3  -7   6        0.20        0.01      4.86 o 
  -2  -7   6        3.20        0.01      5.14 o 
  -1  -7   6        6.67        4.36      4.81 o 
   0  -7   6        6.18        6.86      4.85 o 
   1  -7   6        2.90        0.01      4.90 o 
   2  -7   6        5.26        0.49      6.01 o 
   3  -7   6        1.03        4.18      4.42 o 
  -5  -6   6        0.34        0.01      4.82 o 
  -4  -6   6        3.36        1.76      2.63 o 
  -3  -6   6        0.41        0.01      4.57 o 
  -2  -6   6        1.30        0.00      4.68 o 
  -1  -6   6        2.44        0.79      4.21 o 
   0  -6   6        1.25        0.01      3.82 o 
   1  -6   6        0.20        2.80      3.19 o 
   2  -6   6       15.26       15.28      3.35 o 
   3  -6   6       53.77       65.55      6.06 o 
   4  -6   6        6.79        6.74      5.10 o 
  -5  -5   6        0.42        5.77      2.38 o 
  -4  -5   6        6.33        7.92      4.46 o 
  -3  -5   6       17.03       17.86      3.44 o 
  -2  -5   6        3.70        5.15      4.13 o 
  -1  -5   6       60.97       55.94      5.03 o 
   0  -5   6        7.41        6.20      4.52 o 
   1  -5   6       15.38       16.17      2.99 o 
   2  -5   6       13.15       18.06      3.05 o 
   3  -5   6       57.28       59.62      5.15 o 
   4  -5   6        7.94       12.81      2.86 o 
   5  -5   6        0.19        0.49      4.49 o 
  -6  -4   6        0.31        0.01      6.05 o 
  -5  -4   6        5.42        0.01      5.13 o 
  -4  -4   6       10.36        7.03      4.80 o 
  -3  -4   6       10.65        7.16      4.52 o 
  -2  -4   6        8.67       10.78      2.21 o 
  -1  -4   6        1.46        0.00      4.01 o 
   0  -4   6       18.32       16.55      2.87 o 
   1  -4   6        0.48        2.77      2.72 o 
   2  -4   6        0.38        0.00      3.27 o 
   3  -4   6       18.49       31.74      3.19 o 
   4  -4   6      132.13      126.72      7.49 o 
   5  -4   6        0.06        0.01      4.28 o 
   6  -4   6        6.94        9.25      3.27 o 
  -6  -3   6        0.24        0.01      5.24 o 
  -5  -3   6        2.93        0.00      5.08 o 
  -4  -3   6        1.42        0.00      4.17 o 
  -3  -3   6        0.98        2.17      3.35 o 
  -2  -3   6      143.89      145.26      6.45 o 
  -1  -3   6       12.25       10.95      2.21 o 
   0  -3   6       21.89       25.96      2.66 o 
   1  -3   6      170.48      184.25      6.58 o 
   2  -3   6        2.25        4.97      2.57 o 
   3  -3   6        6.59       10.17      3.60 o 
   4  -3   6       46.37       48.09      4.56 o 
   5  -3   6        1.88        0.00      4.97 o 
   6  -3   6        2.34        5.05      3.26 o 
   7  -3   6        0.36        0.01      5.36 o 
  -6  -2   6        0.48        0.00      6.41 o 
  -5  -2   6       60.03       59.04      5.81 o 
  -4  -2   6        0.13        0.00      3.78 o 
  -3  -2   6        0.00        3.77      2.62 o 
  -2  -2   6       18.40       13.26      2.49 o 
  -1  -2   6        0.11        1.14      2.37 o 
   0  -2   6       37.88       35.78      2.80 o 
   1  -2   6        2.23        3.90      2.67 o 
   2  -2   6       64.33       69.25      3.92 o 
   3  -2   6       18.89       23.85      2.40 o 
   4  -2   6       64.37       57.34      6.11 o 
   5  -2   6       93.11       92.93      8.86 o 
   6  -2   6        3.20        3.40      3.40 o 
   7  -2   6        0.00        0.01      5.13 o 
  -6  -1   6       11.98       11.78      6.05 o 
  -5  -1   6        7.79        9.25      5.74 o 
  -4  -1   6       12.48       15.87      2.79 o 
  -3  -1   6       16.70       18.05      2.92 o 
  -2  -1   6      122.14      128.47      5.80 o 
  -1  -1   6       66.00       60.40      3.75 o 
   0  -1   6        5.20        8.12      1.66 o 
   1  -1   6      644.25      737.45     11.49 o 
   2  -1   6       24.80       25.11      2.45 o 
   3  -1   6        0.02        3.39      2.09 o 
   4  -1   6       23.44       22.72      4.35 o 
   5  -1   6      101.12       77.23      9.15 o 
   6  -1   6        3.20        0.01      4.20 o 
   7  -1   6        2.96        0.01      4.77 o 
  -6   0   6        0.00        0.01      4.95 o 
  -5   0   6      252.22      250.63     10.36 o 
  -4   0   6       16.56        4.08      6.02 o 
  -3   0   6       44.07       44.06      3.82 o 
  -2   0   6       67.37       68.84      4.40 o 
  -1   0   6       62.69       67.58      3.77 o 
   0   0   6      256.45      275.42      6.64 o 
   1   0   6        9.72        8.59      3.19 o 
   2   0   6       35.95       48.62      4.56 o 
   3   0   6       19.74       22.09      3.43 o 
   4   0   6        2.12        4.98      3.15 o 
   5   0   6       15.83        5.86      5.43 o 
   6   0   6      171.11      146.48     12.17 o 
   7   0   6        0.27        0.45      3.49 o 
   8   0   6        3.04        0.01      5.96 o 
  -6   1   6        0.48        0.01      5.58 o 
  -5   1   6        0.04        0.00      4.85 o 
  -4   1   6        1.19        0.00      5.38 o 
  -2   1   6       23.24       34.53      3.00 o 
  -1   1   6       47.43       49.39      3.43 o 
   0   1   6      359.93      364.76     11.49 o 
   1   1   6      194.77      199.08      8.03 o 
   2   1   6       19.92       13.18      3.65 o 
   3   1   6       50.13       59.29      5.40 o 
   4   1   6       52.58       53.50      3.73 o 
   5   1   6       21.81       15.62      5.13 o 
   6   1   6       33.11       21.64      6.40 o 
   7   1   6        0.02        0.01      4.19 o 
   8   1   6        0.81        6.30      3.75 o 
  -6   2   6        4.41        0.01      6.59 o 
  -5   2   6        2.95        2.87      4.90 o 
  -4   2   6       70.48       51.82      5.48 o 
  -2   2   6       18.49       15.66      2.63 o 
  -1   2   6        2.92        0.00      3.69 o 
   0   2   6       95.74      113.92      6.66 o 
   1   2   6      288.83      319.89     10.92 o 
   2   2   6       79.52       81.34      5.95 o 
   3   2   6        0.51        0.00      2.77 o 
   4   2   6       41.11       49.85      5.68 o 
   5   2   6        0.80        5.50      3.86 o 
   6   2   6       52.83       52.64      7.16 o 
   7   2   6       12.36        9.83      6.17 o 
   8   2   6        0.03        0.01      4.80 o 
  -5   3   6        5.77        7.60      5.97 o 
  -4   3   6       26.92       29.81      3.94 o 
  -3   3   6        0.49        0.35      4.74 o 
  -2   3   6       95.08       90.04      5.25 o 
  -1   3   6       55.11       55.97      3.80 o 
   0   3   6       30.24       41.48      3.45 o 
   1   3   6        3.28        0.79      2.98 o 
   2   3   6       98.43      104.42      6.92 o 
   3   3   6      271.85      290.37     11.94 o 
   4   3   6        8.78        0.00      4.24 o 
   5   3   6        4.03       10.76      2.14 o 
   6   3   6        7.48       11.74      2.65 o 
   7   3   6       16.99       19.12      6.41 o 
   8   3   6        0.19        2.71      3.73 o 
  -5   4   6        0.01        6.33      3.74 o 
  -4   4   6        0.04        0.01      5.02 o 
  -3   4   6      125.64      123.73      7.74 o 
  -2   4   6       99.39      100.71      5.92 o 
  -1   4   6        3.82        6.66      3.62 o 
   0   4   6       16.10       16.75      2.67 o 
   1   4   6       29.39       44.04      3.26 o 
   2   4   6        4.66        3.46      2.99 o 
   3   4   6        0.15        0.00      3.38 o 
   4   4   6        0.72        0.00      3.74 o 
   5   4   6        7.30        5.95      4.75 o 
   6   4   6        1.72        0.01      4.21 o 
   7   4   6        5.90        3.15      5.70 o 
  -4   5   6        0.48        0.01      5.80 o 
  -3   5   6        0.08        6.24      4.04 o 
  -2   5   6       76.02       65.03      6.09 o 
  -1   5   6       10.07        5.88      5.33 o 
   0   5   6        2.24        2.86      3.21 o 
   1   5   6        3.48        0.46      3.59 o 
   2   5   6        0.50        0.00      3.84 o 
   3   5   6        4.57        0.65      3.78 o 
   4   5   6        3.35        3.19      4.19 o 
   5   5   6        0.29        1.79      3.82 o 
   6   5   6        4.45        7.27      4.32 o 
   7   5   6        1.90        8.66      2.75 o 
  -3   6   6        0.76        0.25      5.38 o 
  -2   6   6       60.32       72.24      5.32 o 
  -1   6   6        7.45        6.62      3.12 o 
   0   6   6        0.71        0.00      4.60 o 
   1   6   6        1.16        0.00      4.15 o 
   2   6   6        0.18        0.01      3.66 o 
   3   6   6       53.92       51.92      4.68 o 
   4   6   6        0.90        2.82      3.74 o 
   5   6   6        1.01        5.78      3.63 o 
   6   6   6        1.20        0.75      4.12 o 
  -2   7   6        0.09        0.01      5.43 o 
  -1   7   6        9.49        6.90      7.13 o 
   0   7   6       15.40       24.71      3.60 o 
   1   7   6        2.74        0.01      4.62 o 
   2   7   6        0.76        6.30      4.15 o 
   3   7   6        1.06        0.86      3.94 o 
   4   7   6        4.51        9.19      4.93 o 
   5   7   6        2.23        0.01      5.63 o 
   0   8   6        8.83        7.54      6.00 o 
   1   8   6        1.23        2.20      4.30 o 
   2   8   6        0.21        0.01      4.41 o 
   3   8   6        6.59        0.01      6.09 o 
  -3  -7   7        0.54        0.01      5.39 o 
  -2  -7   7        2.76        5.20      4.44 o 
  -1  -7   7        3.67        6.73      2.74 o 
   0  -7   7        0.92        2.32      2.44 o 
   1  -7   7        0.01        0.01      4.93 o 
   2  -7   7       28.80       35.57      5.68 o 
   3  -7   7        0.02        0.01      4.20 o 
  -4  -6   7        3.21        4.93      4.61 o 
  -3  -6   7        1.36        0.01      4.34 o 
  -2  -6   7        0.14        2.84      3.86 o 
  -1  -6   7        5.29        3.18      4.72 o 
   0  -6   7        0.44        2.94      3.14 o 
   1  -6   7        0.37        0.01      4.11 o 
   2  -6   7        1.67        0.22      4.41 o 
   3  -6   7       25.39       20.97      7.02 o 
   4  -6   7        0.21        0.52      4.53 o 
  -5  -5   7        0.35        2.49      4.58 o 
  -4  -5   7        0.33        0.01      4.23 o 
  -3  -5   7        9.78        9.04      4.57 o 
  -2  -5   7        5.61       10.10      2.39 o 
  -1  -5   7       24.23       28.06      3.63 o 
   0  -5   7       23.97       25.45      2.97 o 
   1  -5   7        1.13        3.87      2.80 o 
   2  -5   7       10.99       18.60      3.12 o 
   3  -5   7        0.03        2.29      3.85 o 
   4  -5   7        1.34        0.01      4.16 o 
   5  -5   7        0.01        0.01      5.31 o 
  -5  -4   7        0.34        3.94      3.72 o 
  -4  -4   7        1.11        0.01      4.85 o 
  -3  -4   7        2.94        2.98      3.61 o 
  -2  -4   7        0.31        3.96      2.94 o 
  -1  -4   7       11.31       12.34      2.43 o 
   0  -4   7        8.98       13.33      2.75 o 
   1  -4   7        7.69        7.96      1.94 o 
   2  -4   7        0.54        0.00      3.63 o 
   3  -4   7       39.62       33.96      4.26 o 
   4  -4   7       57.14       64.55      5.39 o 
   5  -4   7        2.45        0.01      5.23 o 
   6  -4   7        0.96        1.83      4.11 o 
  -5  -3   7        2.77        0.01      5.36 o 
  -4  -3   7        1.15        0.77      3.82 o 
  -3  -3   7       27.25       25.10      3.44 o 
  -2  -3   7        9.89       12.03      2.67 o 
  -1  -3   7        0.47        0.00      3.71 o 
   0  -3   7       60.26       67.55      4.28 o 
   1  -3   7        0.30        0.00      3.12 o 
   2  -3   7        4.38        3.41      3.22 o 
   3  -3   7        0.98        0.00      3.61 o 
   4  -3   7      136.69      132.92      7.51 o 
   5  -3   7        1.74        5.41      3.76 o 
   6  -3   7        1.09        2.39      3.55 o 
  -6  -2   7       48.13       49.63      5.37 o 
  -5  -2   7        9.97       14.37      3.37 o 
  -4  -2   7        4.81        7.36      4.08 o 
  -3  -2   7        9.43       10.53      2.55 o 
  -2  -2   7       11.68        5.93      4.51 o 
  -1  -2   7       73.11       68.66      4.45 o 
   0  -2   7        8.12        6.61      3.73 o 
   1  -2   7       72.47       81.78      4.53 o 
   2  -2   7        3.43        1.60      1.85 o 
   3  -2   7        9.13        8.76      4.00 o 
   4  -2   7        4.12        0.00      4.98 o 
   5  -2   7       82.94       73.33      8.95 o 
   6  -2   7        0.08        1.11      3.26 o 
   7  -2   7        4.03        3.87      5.91 o 
  -6  -1   7        0.01        0.01      5.92 o 
  -5  -1   7        0.02        7.11      4.31 o 
  -4  -1   7        1.81        0.00      4.48 o 
  -3  -1   7        5.77        2.99      3.91 o 
  -2  -1   7       24.14       26.91      3.21 o 
  -1  -1   7       24.61       19.87      2.78 o 
   0  -1   7      230.22      244.35      7.43 o 
   1  -1   7      179.93      188.98      6.41 o 
   2  -1   7       36.35       41.47      4.49 o 
   3  -1   7       50.52       47.65      6.00 o 
   4  -1   7       66.17       66.47      5.94 o 
   5  -1   7        1.84        0.36      4.51 o 
   6  -1   7        0.20        0.01      4.44 o 
   7  -1   7        2.66        0.01      5.15 o 
  -6   0   7        0.39        0.01      6.16 o 
  -5   0   7        6.32        3.28      5.81 o 
  -4   0   7       16.35        8.73      3.52 o 
  -3   0   7        9.64       10.89      2.32 o 
  -2   0   7        0.63        1.39      3.51 o 
  -1   0   7       40.61       47.07      3.65 o 
   0   0   7      193.80      218.11      6.36 o 
   1   0   7       77.69       79.71      5.26 o 
   2   0   7        2.47        0.00      2.90 o 
   3   0   7       36.83       34.11      5.64 o 
   4   0   7       20.08        5.58      4.91 o 
   5   0   7       78.71       72.87      8.16 o 
   6   0   7       19.76       25.34      3.64 o 
   7   0   7        0.02        0.47      4.25 o 
  -6   1   7        0.33        3.42      4.65 o 
  -5   1   7        8.38        6.33      5.53 o 
  -4   1   7        3.99       10.35      2.45 o 
  -3   1   7       90.79       87.67      7.07 o 
  -2   1   7        6.58        7.59      2.02 o 
  -1   1   7        7.90        8.11      4.29 o 
   0   1   7        3.28        0.44      3.16 o 
   1   1   7      163.13      171.85      8.12 o 
   2   1   7      212.36      217.70      9.91 o 
   3   1   7       27.60       23.87      4.28 o 
   4   1   7        0.22        0.00      3.10 o 
   5   1   7        0.06        1.64      3.15 o 
   6   1   7       66.19       63.49      7.68 o 
   7   1   7        0.00        2.30      4.05 o 
   8   1   7        0.31        2.16      4.51 o 
  -5   2   7        0.95        5.46      4.07 o 
  -4   2   7       57.57       53.19      5.28 o 
  -2   2   7        1.22        6.92      2.14 o 
  -1   2   7        3.30        5.83      3.98 o 
   0   2   7       66.61       62.50      6.11 o 
   1   2   7       20.59       13.92      4.24 o 
   2   2   7        0.09        0.00      3.17 o 
   3   2   7       49.79       59.39      5.32 o 
   4   2   7        2.03        0.58      3.26 o 
   5   2   7        0.65        0.17      3.32 o 
   6   2   7       12.94       13.65      5.56 o 
   7   2   7        5.62        0.01      5.15 o 
  -5   3   7        5.20        0.51      5.58 o 
  -4   3   7        0.01        0.01      5.24 o 
  -3   3   7       60.66       74.67      5.52 o 
  -2   3   7        1.10        0.00      4.76 o 
  -1   3   7        6.96        6.22      2.18 o 
   0   3   7        6.17        4.86      3.76 o 
   1   3   7       22.16       14.76      5.11 o 
   2   3   7       63.27       70.35      5.72 o 
   3   3   7        1.69        5.78      3.15 o 
   4   3   7        0.50        0.00      3.42 o 
   5   3   7       18.87       15.72      5.96 o 
   6   3   7       14.26       13.59      5.43 o 
   7   3   7        7.48       11.01      5.00 o 
  -4   4   7       16.67       21.03      4.12 o 
  -3   4   7       38.49       40.95      4.30 o 
  -2   4   7       30.96       29.78      4.15 o 
  -1   4   7        2.46        0.00      5.30 o 
   0   4   7        0.39        1.95      3.33 o 
   1   4   7        0.03        3.48      2.84 o 
   2   4   7       91.42       97.60      7.52 o 
   3   4   7        9.12       15.36      2.44 o 
   4   4   7       28.18       39.17      5.45 o 
   5   4   7        9.88        8.97      5.78 o 
   6   4   7        3.71        3.07      4.72 o 
   7   4   7        0.60        0.01      4.88 o 
  -4   5   7        3.78        6.17      5.04 o 
  -3   5   7        0.21        0.01      5.41 o 
  -2   5   7        0.09        0.00      5.11 o 
  -1   5   7       42.57       41.40      4.44 o 
   0   5   7        0.07        0.00      4.40 o 
   1   5   7        0.55        0.00      4.56 o 
   2   5   7        1.06        0.00      4.57 o 
   3   5   7       14.81        2.95      5.67 o 
   4   5   7        0.78        0.00      4.57 o 
   5   5   7        1.12        5.65      3.79 o 
   6   5   7        0.01        0.01      4.88 o 
   7   5   7        0.03        0.01      5.01 o 
  -3   6   7        5.36       10.72      3.45 o 
  -2   6   7        0.14        4.15      4.74 o 
  -1   6   7       33.59       29.67      4.99 o 
   0   6   7        5.24        0.01      4.75 o 
   1   6   7        0.00        0.01      4.07 o 
   2   6   7       17.01        8.48      5.73 o 
   3   6   7        6.46        9.92      4.16 o 
   4   6   7       17.53       11.05      7.05 o 
   5   6   7        4.11        0.01      5.36 o 
   6   6   7        2.63        6.22      4.44 o 
  -1   7   7       23.73       12.82      7.26 o 
   0   7   7        1.27        2.75      4.60 o 
   1   7   7       11.72       10.69      6.41 o 
   2   7   7        3.20        0.01      4.99 o 
   3   7   7        7.91       14.75      5.00 o 
   4   7   7       20.08       19.96      7.54 o 
   5   7   7        0.32        7.28      2.50 o 
  -2  -7   8        5.76       12.83      3.42 o 
  -1  -7   8        1.24        2.60      4.34 o 
   0  -7   8        0.22        0.01      5.59 o 
   1  -7   8        2.94        7.30      4.50 o 
   2  -7   8        3.73        9.48      5.38 o 
  -3  -6   8        0.08        4.68      3.96 o 
  -2  -6   8        4.58        0.01      5.30 o 
  -1  -6   8        1.66        0.01      5.13 o 
   0  -6   8        0.00        5.18      3.21 o 
   1  -6   8        0.12        0.01      4.80 o 
   2  -6   8        8.56       16.19      3.83 o 
   3  -6   8       14.96        2.52      6.94 o 
   4  -6   8        0.37        0.01      5.14 o 
  -4  -5   8        4.21        0.01      5.60 o 
  -3  -5   8        0.23        0.01      4.58 o 
  -2  -5   8        0.06        0.01      4.26 o 
  -1  -5   8        0.73        0.01      4.26 o 
   0  -5   8        1.39        0.00      4.59 o 
   1  -5   8        1.91        0.01      3.87 o 
   2  -5   8        3.81        1.04      4.29 o 
   3  -5   8       69.41       76.44      6.19 o 
   4  -5   8        2.55        4.86      4.34 o 
   5  -5   8        0.31        0.01      4.82 o 
  -5  -4   8        0.25        2.00      4.79 o 
  -4  -4   8        0.13        3.80      3.37 o 
  -3  -4   8        2.15        1.02      4.48 o 
  -2  -4   8       13.20       21.55      3.28 o 
  -1  -4   8        0.01        0.00      4.55 o 
   0  -4   8       35.53       42.84      4.05 o 
   1  -4   8        0.08        3.68      3.29 o 
   2  -4   8        9.09       13.59      2.76 o 
   3  -4   8        0.14        0.01      4.03 o 
   4  -4   8       11.69       10.86      5.00 o 
   5  -4   8        1.43        1.94      4.25 o 
   6  -4   8        1.87       10.56      3.04 o 
  -5  -3   8        3.17        4.98      5.15 o 
  -4  -3   8        0.38        0.01      4.54 o 
  -3  -3   8        2.04        0.00      4.64 o 
  -2  -3   8        0.23        0.00      4.54 o 
  -1  -3   8       74.86       76.73      5.48 o 
   0  -3   8       84.23       90.57      6.16 o 
   1  -3   8        9.22        5.62      4.20 o 
   2  -3   8        4.76        3.11      2.63 o 
   3  -3   8       30.26       31.25      3.39 o 
   4  -3   8        3.67        4.32      4.65 o 
   5  -3   8        0.02        2.21      3.69 o 
   6  -3   8        4.18        0.25      5.99 o 
  -5  -2   8        4.01        0.00      6.59 o 
  -4  -2   8        3.76        0.00      5.38 o 
  -3  -2   8        0.02        0.00      3.89 o 
  -2  -2   8        7.15        7.91      2.51 o 
  -1  -2   8       39.78       47.01      3.97 o 
   0  -2   8       44.70       35.93      3.58 o 
   1  -2   8        0.37        1.98      2.84 o 
   2  -2   8        1.66        2.23      3.20 o 
   3  -2   8       12.60       13.63      2.73 o 
   4  -2   8       38.32       51.95      5.88 o 
   5  -2   8        5.67        4.70      4.15 o 
   6  -2   8        0.66        0.47      4.06 o 
   7  -2   8        1.95        0.01      5.23 o 
  -5  -1   8        5.29        6.37      5.70 o 
  -4  -1   8       17.60        6.96      6.73 o 
  -3  -1   8        0.65        4.57      3.83 o 
  -2  -1   8        4.25        7.37      2.53 o 
  -1  -1   8        0.90        0.00      3.65 o 
   0  -1   8       46.05       48.56      3.64 o 
   1  -1   8       26.15       35.01      3.10 o 
   2  -1   8       24.22       21.05      4.98 o 
   3  -1   8       15.65       19.10      4.22 o 
   4  -1   8        9.01       11.11      4.24 o 
   5  -1   8       98.33       77.75     10.08 o 
   6  -1   8        0.01        1.11      3.67 o 
   7  -1   8        0.59        2.04      3.77 o 
  -5   0   8        6.39        6.18      5.51 o 
  -4   0   8       80.75       70.68      5.76 o 
  -3   0   8        9.65        9.65      4.97 o 
  -2   0   8        6.43        3.92      4.11 o 
  -1   0   8       25.14       24.76      3.09 o 
   0   0   8       25.09       26.93      2.97 o 
   1   0   8       31.98       31.06      4.61 o 
   2   0   8      136.00      125.38      7.83 o 
   3   0   8       10.87       12.89      4.15 o 
   4   0   8        6.81        6.89      3.98 o 
   5   0   8       16.10       11.37      5.16 o 
   6   0   8        1.40        0.01      4.53 o 
   7   0   8        4.70        3.30      2.55 o 
  -5   1   8        1.63       10.28      5.26 o 
  -4   1   8       14.54       11.03      6.95 o 
  -3   1   8        5.70       12.81      2.83 o 
  -2   1   8        4.97        7.61      3.82 o 
  -1   1   8        2.25        0.00      5.01 o 
   0   1   8       73.51       70.90      6.74 o 
   1   1   8      135.68      138.26      8.24 o 
   2   1   8       11.51       10.73      3.71 o 
   3   1   8        2.88        7.89      3.41 o 
   4   1   8       12.71       11.45      4.39 o 
   5   1   8       19.49       13.92      4.98 o 
   6   1   8        6.76        0.00      5.37 o 
   7   1   8        4.76       13.51      4.36 o 
  -5   2   8       24.74       28.96      4.63 o 
  -4   2   8        4.51        2.01      5.24 o 
  -2   2   8       11.21        6.37      5.01 o 
  -1   2   8        7.48        6.92      4.26 o 
   0   2   8        0.92        3.77      3.53 o 
   1   2   8       36.87       21.16      6.41 o 
   2   2   8       22.14       15.94      5.09 o 
   3   2   8      144.24      131.19      9.74 o 
   4   2   8       23.56       19.21      5.39 o 
   5   2   8       14.35       14.60      5.56 o 
   6   2   8        0.49        1.47      3.85 o 
   7   2   8        1.18        0.01      4.58 o 
  -4   3   8        1.28        0.01      5.84 o 
  -3   3   8        7.82        8.31      2.95 o 
  -2   3   8       30.17        5.25      7.03 o 
  -1   3   8       20.85       11.54      6.48 o 
   0   3   8        7.10        7.24      3.85 o 
   1   3   8        1.37        4.29      3.50 o 
   2   3   8        3.93        6.64      3.67 o 
   3   3   8        7.03        6.99      4.44 o 
   4   3   8       11.07        7.86      5.14 o 
   5   3   8       14.61        3.03      5.91 o 
   6   3   8        1.50        0.01      4.12 o 
   7   3   8        3.59        1.25      4.58 o 
  -4   4   8        6.65        0.01      5.69 o 
  -3   4   8        0.23        6.94      4.01 o 
  -2   4   8       52.84       48.60      4.95 o 
  -1   4   8        3.49        4.22      4.30 o 
   0   4   8        4.28        6.13      3.87 o 
   1   4   8       15.10       19.07      4.88 o 
   2   4   8       46.41       52.06      5.62 o 
   3   4   8      119.01      119.51     10.63 o 
   4   4   8        3.57        0.00      4.50 o 
   5   4   8        2.45        0.01      4.57 o 
   6   4   8        3.81        6.46      4.72 o 
   7   4   8        0.56        2.88      4.40 o 
  -3   5   8        0.41        0.01      5.37 o 
  -2   5   8       13.05       12.53      6.07 o 
  -1   5   8        0.00        0.00      5.29 o 
   0   5   8       56.17       42.60      7.80 o 
   1   5   8       17.55       18.99      3.83 o 
   2   5   8       28.38       27.07      4.15 o 
   3   5   8      104.94      121.96     10.13 o 
   4   5   8        2.91        0.01      4.64 o 
   5   5   8        8.22       11.13      3.01 o 
   6   5   8       14.41       18.86      4.06 o 
  -2   6   8        0.64        8.62      4.31 o 
  -1   6   8        5.16        4.65      5.94 o 
   0   6   8        0.61        0.01      5.05 o 
   1   6   8        6.28        3.52      5.15 o 
   2   6   8        9.08        9.91      4.88 o 
   3   6   8        7.42        0.00      5.85 o 
   4   6   8        8.03        6.98      5.52 o 
   5   6   8        6.98       12.51      4.97 o 
   0   7   8        0.14        0.01      5.30 o 
   1   7   8        3.16        0.01      6.11 o 
   2   7   8        0.09        0.01      4.42 o 
   3   7   8        4.56       10.18      3.32 o 
   4   7   8        4.22        0.01      6.20 o 
  -3  -6   9        2.37        4.77      5.36 o 
  -2  -6   9        0.74        0.01      5.26 o 
  -1  -6   9        9.36        3.45      6.39 o 
   0  -6   9        0.45        0.01      4.40 o 
   1  -6   9        3.23        5.05      2.84 o 
   2  -6   9        0.00        0.01      4.59 o 
   3  -6   9        0.19        0.01      5.36 o 
  -4  -5   9        0.00        0.01      5.22 o 
  -3  -5   9        0.03        0.01      5.04 o 
  -2  -5   9       15.67       18.33      3.82 o 
  -1  -5   9       11.82        7.40      3.35 o 
   0  -5   9        0.30        0.01      4.45 o 
   1  -5   9        0.06        0.01      4.10 o 
   2  -5   9        2.63        0.22      4.44 o 
   3  -5   9        6.28        9.50      5.10 o 
   4  -5   9        0.00        0.01      4.40 o 
  -4  -4   9        0.21        0.01      5.03 o 
  -3  -4   9        0.31        0.01      4.53 o 
  -2  -4   9        1.30        2.09      4.02 o 
  -1  -4   9       17.44       19.85      3.63 o 
   0  -4   9        5.93        8.30      4.29 o 
   1  -4   9        0.66        0.00      4.41 o 
   2  -4   9        0.25        0.01      4.09 o 
   3  -4   9        3.58        4.29      3.31 o 
   4  -4   9        0.17        0.01      5.06 o 
   5  -4   9        0.75        0.01      5.46 o 
  -5  -3   9        0.24        6.17      4.63 o 
  -4  -3   9        0.77        3.68      4.28 o 
  -3  -3   9        3.56        7.94      4.17 o 
  -2  -3   9        5.00        5.22      4.22 o 
  -1  -3   9        0.58        0.91      4.12 o 
   0  -3   9        0.27        0.00      4.17 o 
   1  -3   9        6.02        7.98      2.54 o 
   2  -3   9       20.40       32.25      3.70 o 
   3  -3   9        6.16        8.88      2.90 o 
   4  -3   9       57.10       52.75      5.34 o 
   5  -3   9        1.15        0.01      4.89 o 
   6  -3   9        0.29        0.01      4.57 o 
  -5  -2   9       14.38        7.76      7.13 o 
  -4  -2   9        2.84        0.01      5.52 o 
  -3  -2   9       10.94        9.63      2.94 o 
  -2  -2   9        0.58        0.00      4.57 o 
  -1  -2   9       24.99       16.91      3.84 o 
   0  -2   9       69.18       66.60      4.83 o 
   1  -2   9       79.67       89.55      5.44 o 
   2  -2   9       25.14       27.95      5.95 o 
   3  -2   9       31.00       27.11      3.80 o 
   4  -2   9        7.67        6.84      4.43 o 
   5  -2   9       11.81       12.25      5.34 o 
   6  -2   9        7.26        6.43      5.05 o 
  -5  -1   9        1.09        6.68      4.87 o 
  -4  -1   9        7.47        3.06      5.80 o 
  -3  -1   9        3.10        7.23      4.45 o 
  -2  -1   9        0.02        0.18      4.02 o 
  -1  -1   9       22.42       19.17      3.96 o 
   0  -1   9       95.00       85.96      5.84 o 
   1  -1   9        2.36        6.51      1.92 o 
   2  -1   9        6.98        7.06      3.98 o 
   3  -1   9        0.18        0.00      4.15 o 
   4  -1   9        1.86        0.00      4.62 o 
   5  -1   9        3.06        1.04      4.42 o 
   6  -1   9        6.08        0.47      5.77 o 
   7  -1   9        6.24        0.01      7.50 o 
  -5   0   9        0.03        0.01      5.58 o 
  -4   0   9        1.90        0.00      5.86 o 
  -3   0   9        6.13        7.08      2.57 o 
  -2   0   9        4.51        0.00      5.13 o 
  -1   0   9        4.94        6.25      4.06 o 
   0   0   9        0.01        3.98      3.38 o 
   1   0   9       23.23       27.26      4.73 o 
   2   0   9      227.96      218.52     11.53 o 
   3   0   9       19.70        8.05      5.11 o 
   4   0   9       12.78       10.77      5.54 o 
   5   0   9        6.61        0.38      4.59 o 
   6   0   9        0.32        4.66      3.79 o 
   7   0   9        1.13        2.31      4.29 o 
  -5   1   9        0.65        0.01      6.07 o 
  -4   1   9        9.84        0.00      6.95 o 
  -3   1   9        0.96        4.71      4.45 o 
  -2   1   9       31.68       17.67      6.93 o 
  -1   1   9       37.53       17.16      6.92 o 
   0   1   9       30.96       25.81      5.67 o 
   1   1   9        9.17        0.00      4.62 o 
   2   1   9       49.06       45.82      6.52 o 
   3   1   9       15.02       12.03      5.05 o 
   4   1   9       77.51       60.32      8.53 o 
   5   1   9        7.27        0.00      5.17 o 
   6   1   9        8.64        5.93      4.65 o 
   7   1   9        0.27        0.01      4.53 o 
  -4   2   9        1.02        0.73      5.02 o 
  -3   2   9       26.29       27.26      4.01 o 
  -2   2   9        0.75        0.00      5.45 o 
  -1   2   9       23.15       21.68      3.82 o 
   0   2   9        0.16        0.00      4.05 o 
   1   2   9      120.13      110.30      8.82 o 
   2   2   9      343.00      322.96     14.24 o 
   3   2   9        1.43        4.41      3.65 o 
   4   2   9        0.19        0.00      4.26 o 
   5   2   9       30.64       18.31      7.32 o 
   6   2   9        1.10        0.22      4.41 o 
   7   2   9       11.14        1.03      6.61 o 
  -4   3   9        2.33        7.54      5.86 o 
  -3   3   9        0.46        0.69      4.91 o 
  -2   3   9        4.10        0.00      5.66 o 
  -1   3   9       96.54       64.49     10.15 o 
   0   3   9       37.92       10.60      6.98 o 
   1   3   9       32.90       48.94      5.64 o 
   2   3   9      214.41      200.89     12.91 o 
   3   3   9        7.23        3.86      4.29 o 
   4   3   9       30.57       23.69      6.72 o 
   5   3   9       30.15       16.49      7.03 o 
   6   3   9        0.68        1.39      4.05 o 
   7   3   9        2.27        1.84      5.63 o 
  -3   4   9        3.00        9.64      3.29 o 
  -2   4   9        0.18        0.00      5.91 o 
  -1   4   9        5.48        0.00      5.09 o 
   0   4   9       24.13       17.93      6.20 o 
   1   4   9       47.91       46.94      6.71 o 
   2   4   9        0.18        0.00      4.76 o 
   3   4   9       12.87        3.29      5.71 o 
   4   4   9       30.70       35.69      6.21 o 
   5   4   9        3.45        1.09      5.22 o 
   6   4   9       11.33       18.83      5.45 o 
  -2   5   9        6.87        0.25      6.30 o 
  -1   5   9        4.87        2.59      5.21 o 
   0   5   9        1.95        0.82      4.90 o 
   1   5   9        2.74        4.56      4.70 o 
   2   5   9       26.57       23.47      6.91 o 
   3   5   9        1.51        4.69      2.18 o 
   4   5   9       10.42       11.66      6.24 o 
   5   5   9        5.75        1.89      5.67 o 
   6   5   9        2.06        1.31      5.00 o 
  -1   6   9        8.92        2.37      5.82 o 
   0   6   9        3.03        0.01      5.27 o 
   1   6   9        0.16        0.45      4.91 o 
   2   6   9        7.17        4.22      4.96 o 
   3   6   9       29.20       15.87      7.38 o 
   4   6   9       37.97       25.42      9.06 o 
   5   6   9        0.70        1.30      4.53 o 
   1   7   9       12.02        7.84      6.79 o 
   2   7   9       10.25       18.57      5.91 o 
   3   7   9        8.52        5.09      6.64 o 
  -1  -6  10        3.15        0.01      5.89 o 
   0  -6  10        0.36        0.01      4.90 o 
   1  -6  10        0.49        2.37      4.63 o 
   2  -6  10        0.00        0.54      4.47 o 
  -3  -5  10        2.09        4.72      5.10 o 
  -2  -5  10        2.28        1.99      5.15 o 
  -1  -5  10        1.19        4.81      4.30 o 
   0  -5  10        0.67        0.01      4.90 o 
   1  -5  10        8.56       16.99      3.33 o 
   2  -5  10        0.58        0.01      4.88 o 
   3  -5  10       13.93       20.28      4.20 o 
  -3  -4  10        0.13        1.22      4.27 o 
  -2  -4  10       12.16       14.62      4.08 o 
  -1  -4  10       29.84       30.42      4.55 o 
   0  -4  10       21.01       22.04      4.12 o 
   1  -4  10        9.81       20.27      3.33 o 
   2  -4  10       20.90       12.71      6.78 o 
   3  -4  10        1.74        0.01      4.36 o 
   4  -4  10        5.98        8.73      4.76 o 
   5  -4  10        3.12        4.91      4.63 o 
  -4  -3  10        1.61        1.51      5.00 o 
  -3  -3  10        0.34        0.01      5.11 o 
  -2  -3  10        0.04        0.01      4.60 o 
  -1  -3  10       32.95       29.63      4.78 o 
   0  -3  10        0.06        5.68      4.01 o 
   1  -3  10        6.22        0.58      4.99 o 
   2  -3  10        0.69        2.00      3.85 o 
   3  -3  10        1.58        0.01      4.72 o 
   4  -3  10        0.07        0.01      4.98 o 
   5  -3  10        1.81        3.37      3.04 o 
  -4  -2  10        1.19        0.01      6.11 o 
  -3  -2  10        0.23        3.77      4.64 o 
  -2  -2  10        2.08        4.51      4.16 o 
  -1  -2  10        6.32       13.92      2.87 o 
   0  -2  10       12.97       16.30      3.22 o 
   1  -2  10      125.57      152.54      7.54 o 
   2  -2  10        8.18        4.27      4.41 o 
   3  -2  10        2.36        4.91      2.20 o 
   4  -2  10        7.80        1.06      5.24 o 
   5  -2  10        1.78        9.42      3.72 o 
   6  -2  10        0.00        0.01      4.04 o 
  -4  -1  10        1.99        5.29      4.70 o 
  -3  -1  10       10.26        5.86      5.69 o 
  -2  -1  10       34.67       35.46      4.36 o 
  -1  -1  10       44.05       30.47      7.74 o 
   0  -1  10       28.30       30.10      4.00 o 
   1  -1  10       41.96       44.79      6.60 o 
   2  -1  10        2.42        0.00      4.67 o 
   3  -1  10       88.54       88.21      9.01 o 
   4  -1  10        6.40        4.04      4.65 o 
   5  -1  10       12.28        9.18      5.54 o 
   6  -1  10        2.01        3.76      4.24 o 
  -4   0  10        4.35        5.47      3.11 o 
  -3   0  10        0.69        0.00      5.37 o 
  -2   0  10       23.28       19.87      3.34 o 
  -1   0  10        4.59        9.14      2.88 o 
   0   0  10      128.48      120.77      6.13 o 
   1   0  10      305.13      325.36     13.19 o 
   2   0  10        0.47        2.10      3.58 o 
   3   0  10        0.03        0.00      4.15 o 
   4   0  10       56.74       51.11      7.60 o 
   5   0  10        0.34        3.95      3.35 o 
   6   0  10       11.16       11.16      5.13 o 
  -4   1  10        0.18        3.06      5.30 o 
  -3   1  10        5.28        0.00      5.74 o 
  -2   1  10       60.43       57.71      5.55 o 
  -1   1  10       24.63       21.30      6.23 o 
   0   1  10        5.75        2.80      4.65 o 
   1   1  10      162.66      129.51     11.16 o 
   2   1  10        6.36        0.00      4.74 o 
   3   1  10       42.56       21.43      7.17 o 
   4   1  10       28.24       11.84      7.17 o 
   5   1  10        0.04        1.86      3.45 o 
   6   1  10        1.88        0.01      5.08 o 
   7   1  10        0.02        0.01      5.50 o 
  -4   2  10        6.95        8.52      7.00 o 
  -3   2  10        2.05        6.64      4.30 o 
  -2   2  10        4.10        2.99      5.03 o 
  -1   2  10       18.93       13.34      7.00 o 
   0   2  10       70.19       62.15      7.32 o 
   1   2  10        1.41        0.00      4.88 o 
   2   2  10        5.05        5.56      4.34 o 
   3   2  10       41.81       30.32      6.28 o 
   4   2  10        4.51        1.33      4.56 o 
   5   2  10       16.87       14.14      5.57 o 
   6   2  10        1.51        0.24      4.14 o 
  -3   3  10        5.21        9.59      5.58 o 
  -2   3  10       12.82       18.05      5.82 o 
  -1   3  10        1.09        3.84      5.04 o 
   0   3  10       20.30       19.80      6.04 o 
   1   3  10       64.05       57.21      7.59 o 
   2   3  10        0.53        5.92      3.55 o 
   3   3  10       20.18       22.79      6.01 o 
   4   3  10       20.52       18.12      5.67 o 
   5   3  10        7.86        4.83      4.46 o 
   6   3  10        0.02        4.75      2.52 o 
  -2   4  10        3.82        0.01      5.54 o 
  -1   4  10        1.22        1.16      4.95 o 
   0   4  10        0.69        5.86      4.14 o 
   1   4  10        5.98        0.00      5.95 o 
   2   4  10       53.06       54.37      6.52 o 
   3   4  10       81.91       65.06      9.29 o 
   4   4  10        0.02        0.01      5.09 o 
   5   4  10        3.54        1.40      5.16 o 
   6   4  10        2.71        1.82      4.56 o 
  -1   5  10        8.84        8.70      5.27 o 
   0   5  10       18.26        4.47      7.51 o 
   1   5  10       20.09       20.12      5.57 o 
   2   5  10       12.86        9.45      5.82 o 
   3   5  10       16.44       19.95      5.89 o 
   4   5  10       15.19       16.50      5.60 o 
   5   5  10        0.26        0.01      4.74 o 
   0   6  10        1.16        0.01      5.64 o 
   1   6  10        0.79        5.31      4.53 o 
   2   6  10        3.82        0.01      5.93 o 
   3   6  10        0.00        0.01      4.73 o 
   4   6  10        0.00        0.26      4.66 o 
  -1  -5  11        0.41        0.01      5.32 o 
   0  -5  11        1.30        0.01      5.87 o 
   1  -5  11        0.58        4.10      4.56 o 
   2  -5  11        1.48        2.10      4.84 o 
  -2  -4  11        4.41        3.03      5.07 o 
  -1  -4  11        4.14        0.00      6.41 o 
   0  -4  11       27.75       42.88      4.97 o 
   1  -4  11        2.32        0.01      5.45 o 
   2  -4  11        0.00        0.01      4.93 o 
   3  -4  11        1.76        2.76      4.83 o 
   4  -4  11        0.53        0.54      4.66 o 
  -3  -3  11        9.30       14.61      4.11 o 
  -2  -3  11       14.72        6.88      4.07 o 
  -1  -3  11       19.94       24.38      4.15 o 
   0  -3  11        8.32        3.05      5.66 o 
   1  -3  11        0.02        6.03      3.53 o 
   2  -3  11       32.28       26.96      7.85 o 
   3  -3  11        0.85        0.01      4.49 o 
   4  -3  11        7.84        8.68      5.47 o 
   5  -3  11        3.46        0.01      5.69 o 
  -3  -2  11        7.16       11.31      3.33 o 
  -2  -2  11        2.40        9.13      4.73 o 
  -1  -2  11       52.81       53.09      5.08 o 
   0  -2  11       83.44       85.39      6.04 o 
   1  -2  11        0.01        0.01      3.83 o 
   2  -2  11        0.23        0.00      5.04 o 
   3  -2  11       29.36       25.14      7.21 o 
   4  -2  11        0.02        3.72      2.99 o 
   5  -2  11        1.37        0.01      4.14 o 
  -4  -1  11        0.92        0.01      5.65 o 
  -3  -1  11       15.53        0.00      7.30 o 
  -2  -1  11        4.24        4.90      4.69 o 
  -1  -1  11        0.63        0.00      5.08 o 
   0  -1  11       46.82       47.78      4.89 o 
   1  -1  11        1.84        0.00      5.03 o 
   2  -1  11       20.40       22.52      3.65 o 
   3  -1  11       10.56       14.90      4.73 o 
   4  -1  11        0.00        5.09      3.59 o 
   5  -1  11        0.31        4.61      3.67 o 
   6  -1  11        0.48        4.82      2.44 o 
  -3   0  11        0.68        6.86      4.44 o 
  -2   0  11        3.04        0.00      5.43 o 
  -1   0  11       24.56       17.27      4.20 o 
   0   0  11        0.77        0.00      4.86 o 
   1   0  11        0.22        0.00      4.48 o 
   2   0  11       20.64       18.67      5.29 o 
   3   0  11        2.78        0.38      4.15 o 
   4   0  11        8.12        3.06      5.29 o 
   5   0  11        0.11        1.81      3.97 o 
   6   0  11        0.69        1.78      4.88 o 
  -3   1  11        6.98        9.61      3.29 o 
  -2   1  11        0.55        0.01      5.12 o 
  -1   1  11       20.02       12.61      6.82 o 
   0   1  11       52.52       41.14      7.38 o 
   1   1  11        3.77        0.00      5.40 o 
   2   1  11        8.59        2.92      5.05 o 
   3   1  11       29.43       20.08      6.10 o 
   4   1  11        5.04        0.01      4.14 o 
   5   1  11        0.30        2.25      3.55 o 
   6   1  11       13.23       15.21      3.56 o 
  -3   2  11        0.49        0.01      6.68 o 
  -2   2  11        0.34        0.01      5.10 o 
  -1   2  11        3.66        0.00      5.88 o 
   0   2  11        3.76        0.01      4.62 o 
   1   2  11       41.51       29.74      6.46 o 
   2   2  11       52.77       33.55      7.93 o 
   3   2  11        0.21        0.78      4.01 o 
   4   2  11        4.85       11.26      3.92 o 
   5   2  11        1.70        2.98      4.05 o 
   6   2  11        1.99        6.17      4.17 o 
  -2   3  11        5.93        6.54      4.94 o 
  -1   3  11        7.38        5.20      6.17 o 
   0   3  11       10.23        7.21      4.67 o 
   1   3  11        8.31        0.40      5.80 o 
   2   3  11        1.86        0.01      4.49 o 
   3   3  11       19.95       19.21      5.94 o 
   4   3  11        0.00        1.31      3.62 o 
   5   3  11        0.00        0.01      5.04 o 
   6   3  11        0.98        3.70      4.46 o 
  -2   4  11        0.00        1.63      5.18 o 
  -1   4  11        0.51        2.80      4.91 o 
   0   4  11        0.02        0.22      4.72 o 
   1   4  11        0.53        0.01      5.34 o 
   2   4  11        0.69        5.15      3.68 o 
   3   4  11        4.46        6.13      4.79 o 
   4   4  11        3.81        5.81      3.99 o 
   5   4  11        0.00        0.01      4.57 o 
   0   5  11        0.63        0.01      4.81 o 
   1   5  11        4.44        1.66      5.68 o 
   2   5  11        0.00        0.01      4.23 o 
   3   5  11        0.74        2.62      3.99 o 
   4   5  11        0.01        3.51      4.23 o 
  -1  -4  12        8.06       10.88      5.88 o 
   0  -4  12        0.15        0.01      5.08 o 
   1  -4  12        0.06        5.13      4.13 o 
   2  -4  12        5.63        4.72      5.85 o 
   3  -4  12        0.01        0.01      5.58 o 
  -2  -3  12        1.56        0.01      5.36 o 
  -1  -3  12        5.40        9.23      5.51 o 
   0  -3  12        0.04        7.01      3.97 o 
   1  -3  12        2.89        0.01      5.20 o 
   2  -3  12        0.67        4.87      3.69 o 
   3  -3  12        0.14        0.01      5.05 o 
   4  -3  12        0.00        0.01      5.26 o 
  -2  -2  12        1.88        1.52      5.41 o 
  -1  -2  12        0.16        0.01      5.16 o 
   0  -2  12        1.87        5.98      4.34 o 
   1  -2  12        3.88        0.00      5.58 o 
   2  -2  12        1.69        3.68      4.09 o 
   3  -2  12        0.87        0.01      4.83 o 
   4  -2  12        1.74        7.10      3.66 o 
  -3  -1  12        0.00        1.33      4.86 o 
  -2  -1  12        4.64        6.20      4.87 o 
  -1  -1  12       13.43        0.00      7.32 o 
   0  -1  12        4.75        0.01      5.31 o 
   1  -1  12        0.44        3.89      4.03 o 
   2  -1  12        9.89        8.26      2.86 o 
   3  -1  12        0.27        2.75      3.42 o 
   4  -1  12        2.16        0.01      4.58 o 
   5  -1  12        8.39       11.06      5.28 o 
  -3   0  12        0.21        1.62      5.38 o 
  -2   0  12        2.22        1.98      5.31 o 
  -1   0  12        2.44        3.30      4.73 o 
   0   0  12       14.26        5.15      5.74 o 
   1   0  12        5.12        7.66      3.87 o 
   2   0  12        0.16        0.01      4.51 o 
   3   0  12        3.11        8.40      4.04 o 
   4   0  12        0.01        3.81      3.80 o 
   5   0  12        2.09        3.71      2.56 o 
  -2   1  12        0.64        6.82      4.77 o 
  -1   1  12        0.25        5.98      4.51 o 
   0   1  12        1.96        0.01      4.96 o 
   1   1  12        1.31        0.00      5.16 o 
   2   1  12        7.60        0.00      5.65 o 
   3   1  12        0.44        0.01      5.00 o 
   4   1  12        4.30        5.81      4.39 o 
   5   1  12        1.45        0.01      5.87 o 
  -2   2  12        0.14        6.03      4.00 o 
  -1   2  12        0.58        0.01      5.67 o 
   0   2  12        2.92        4.98      5.13 o 
   1   2  12        4.45        5.47      4.13 o 
   2   2  12       12.65        9.45      5.46 o 
   3   2  12        2.35        1.29      4.12 o 
   4   2  12        0.01        0.01      4.22 o 
   5   2  12        1.92        7.73      3.87 o 
  -1   3  12        0.00        0.01      4.94 o 
   0   3  12        3.21        8.91      4.39 o 
   1   3  12        1.11        0.66      4.87 o 
   2   3  12        3.35        0.01      4.65 o 
   3   3  12        0.00        0.01      4.61 o 
   4   3  12        0.03        2.38      3.76 o 
   5   3  12        0.87        0.26      4.69 o 
   0   4  12       10.16       14.35      3.49 o 
   1   4  12        0.06        3.80      4.61 o 
   2   4  12        0.00        0.01      4.64 o 
   3   4  12        1.14        0.01      5.19 o 
   4   4  12        2.28        1.52      4.83 o 
   0  -3  13        0.02        0.01      5.54 o 
   1  -3  13        0.32        0.01      4.31 o 
   2  -3  13        0.12        2.68      3.69 o 
  -1  -2  13        2.86        7.31      2.75 o 
   0  -2  13        0.41        4.60      4.97 o 
   1  -2  13        0.01        3.26      4.43 o 
   2  -2  13        0.59        2.54      4.26 o 
   3  -2  13        0.11        3.15      3.91 o 
  -1  -1  13        0.40        0.01      5.95 o 
   0  -1  13        1.33        5.48      3.79 o 
   1  -1  13        0.37        0.01      5.97 o 
   2  -1  13        0.37        0.01      5.28 o 
   3  -1  13        8.56        7.60      5.72 o 
   4  -1  13        0.83        0.01      5.26 o 
  -1   0  13        5.27        0.01      5.71 o 
   0   0  13        4.06        2.76      5.97 o 
   1   0  13        5.77        6.53      5.08 o 
   2   0  13        0.81        5.88      3.47 o 
   3   0  13        0.58        0.70      4.24 o 
  -1   1  13        0.12        4.79      4.52 o 
   0   1  13        2.04        2.57      4.84 o 
   1   1  13        4.38        3.24      2.35 o 
   2   1  13        0.49        5.46      3.69 o 
   3   1  13        2.74        0.01      5.27 o 
   4   1  13        0.08        0.01      5.70 o 
  -1   2  13        4.75        5.21      5.12 o 
   0   2  13        0.36        2.89      5.00 o 
   1   2  13        0.01        0.01      5.55 o 
   2   2  13        1.47        0.01      5.22 o 
   3   2  13        6.90        0.95      6.13 o 
   4   2  13        0.04        2.26      3.96 o 
   0   3  13        6.06       11.62      5.45 o 
   1   3  13        0.03        0.01      5.69 o 
   2   3  13        0.03        0.01      4.77 o 
   3   3  13        0.68        5.69      4.65 o 
   1  -1  14        2.10        0.01      5.87 o 
   2  -1  14        4.91        4.90      4.86 o 
   1   0  14        4.32        8.52      4.58 o 
   2   0  14        7.13        6.27      5.47 o 
   1   1  14        0.75        2.02      5.04 o 
   2   1  14        0.09        1.77      4.83 o 
                                                 
